# Supplementary material for: Thioether-enabled palladium-catalyzed atroposelective C–H olefination for N–C and C–C axial chirality
Source: Chem Sci. 2022 Mar 10;13(14):4088–94. doi: 10.1039/d2sc00748g (PMC8985512; doi:10.1039/d2sc00748g)
Supplement: SC-013-D2SC00748G-s002 [file SC-013-D2SC00748G-s002.cif]

# Electronic Supplementary Material (ESI) for Chemical Science.
# This journal is © The Royal Society of Chemistry 2022

####################################################################### 
# 
# This file contains crystal structure data downloaded from the 
# Cambridge Structural Database (CSD) hosted by the Cambridge 
# Crystallographic Data Centre (CCDC).
# 
# Full information about CCDC data access policies and citation 
# guidelines are available at http://www.ccdc.cam.ac.uk/access/V1 
# 
# Audit and citation data items may have been added by the CCDC. 
# Please retain this information to preserve the provenance of 
# this file and to allow appropriate attribution of the data. 
# 
#######################################################################

data_mo_1524_cg_0m
_database_code_depnum_ccdc_archive 'CCDC 2130699'
loop_
_audit_author_name
_audit_author_address
'Yanjun Li'
;Goettingen University
Germany
;
_audit_update_record             
;
2021-12-23 deposited with the CCDC.	2022-03-10 downloaded from the CCDC.
;
_audit_creation_date             2021-12-06

loop_
_audit_author_email
?
'cgolz@gwdg.de '
Lutz.Ackermann@chemie.uni-goettingen.de
_audit_creation_method           
;
FinalCif V92 by Daniel Kratzert, Freiburg 2021,
https://dkratzert.de/finalcif.html
;
_diffrn_source_power             0.07
_shelx_SHELXL_version_number     2018/3
_chemical_name_systematic        ?
_chemical_name_common            ?
_chemical_formula_sum            'C23 H22 O3 S'
_chemical_formula_moiety         'C23 H22 O3 S'
_chemical_formula_weight         378.46
_exptl_crystal_colour_primary    colourless
_chemical_melting_point          ?
_chemical_absolute_configuration ad
_olex2_refinement_description    
;
1. Fixed Uiso
 At 1.2 times of:
  All C(H) groups, All C(H,H) groups
 At 1.5 times of:
  All C(H,H,H) groups
2.a Secondary CH2 refined with riding coordinates:
 C22(H22A,H22B), C45(H45A,H45B)
2.b Aromatic/amide H refined with riding coordinates:
 C2(H2), C3(H3), C4(H4), C5(H5), C10(H10), C11(H11), C12(H12), C13(H13),
 C15(H15), C17(H17), C18(H18), C26(H26), C27(H27), C28(H28), C29(H29), C32(H32),
  C33(H33), C34(H34), C35(H35), C38(H38), C40(H40), C41(H41)
2.c Idealised Me refined as rotating group:
 C20(H20A,H20B,H20C), C21(H21A,H21B,H21C), C23(H23A,H23B,H23C), C43(H43A,H43B,
 H43C), C44(H44A,H44B,H44C), C46(H46A,H46B,H46C)
;
_olex2_submission_special_instructions 'No special instructions were received'
_space_group_crystal_system      triclinic
_space_group_IT_number           1
_space_group_name_H-M_alt        'P 1'
_space_group_name_Hall           'P 1'
_shelx_space_group_comment       
;
The symmetry employed for this shelxl refinement is uniquely defined
by the following loop, which should always be used as a source of
symmetry information in preference to the above space-group names.
They are only intended as comments.
;

loop_
_space_group_symop_operation_xyz
'x, y, z'

_cell_length_a                   7.2748(7)
_cell_length_b                   12.2905(9)
_cell_length_c                   12.5063(12)
_cell_angle_alpha                63.599(2)
_cell_angle_beta                 79.446(2)
_cell_angle_gamma                75.302(2)
_cell_volume                     965.60(15)
_cell_formula_units_Z            2
_cell_measurement_temperature    100.00
_cell_measurement_reflns_used    9995
_cell_measurement_theta_min      2.905
_cell_measurement_theta_max      28.709
_exptl_crystal_description       block
_exptl_crystal_colour            colourless
_exptl_crystal_recrystallization_method ?
_exptl_crystal_density_meas      ?
_exptl_crystal_density_method    ?
_exptl_crystal_density_diffrn    1.302
_exptl_crystal_F_000             400
_exptl_crystal_size_max          0.181
_exptl_crystal_size_mid          0.084
_exptl_crystal_size_min          0.071
_exptl_absorpt_coefficient_mu    0.188
_exptl_absorpt_correction_type   multi-scan
_exptl_absorpt_correction_T_min  0.7277
_exptl_absorpt_correction_T_max  0.7565
_exptl_absorpt_process_details   
;
SADABS-2016/2 (Bruker,2016/2) was used for absorption correction.
wR2(int) was 0.0708 before and 0.0463 after correction.
The Ratio of minimum to maximum transmission is 0.9619.
The \l/2 correction factor is Not present.
;
_exptl_absorpt_special_details   ?
_shelx_estimated_absorpt_T_min   0.967
_shelx_estimated_absorpt_T_max   0.987
_exptl_transmission_factor_min   ?
_exptl_transmission_factor_max   ?
_exptl_special_details           ?
_diffrn_ambient_temperature      100.00
_diffrn_ambient_environment      N~2~
_diffrn_radiation_type           MoK\a
_diffrn_radiation_wavelength     0.71073
_diffrn_radiation_monochromator  'mirror optics'
_diffrn_measurement_ambient_temperature_device_make 'Oxford Cryostream 800'
_diffrn_radiation_probe          x-ray
_diffrn_source                   'microfocus sealed X-ray tube'
_diffrn_source_type              'Incoatec I\ms'
_diffrn_source_voltage           50.0
_diffrn_source_current           1.4
_diffrn_detector                 CPAD
_diffrn_detector_type            'Bruker PHOTON III'
_diffrn_detector_area_resol_mean 7.41
_diffrn_measurement_device       'four-circle diffractometer'
_diffrn_measurement_device_type  'Bruker D8 VENTURE dual wavelength Mo/Ag'
_diffrn_measurement_method       '\w and \f scans'
_diffrn_measurement_specimen_support 'MiTeGen micromount'
_diffrn_reflns_number            73464
_diffrn_reflns_av_unetI/netI     0.0155
_diffrn_reflns_av_R_equivalents  0.0258
_diffrn_reflns_theta_min         2.904
_diffrn_reflns_theta_max         28.732
_diffrn_reflns_theta_full        25.242
_diffrn_reflns_limit_h_min       -9
_diffrn_reflns_limit_h_max       9
_diffrn_reflns_limit_k_min       -16
_diffrn_reflns_limit_k_max       16
_diffrn_reflns_limit_l_min       -16
_diffrn_reflns_limit_l_max       16
_diffrn_standards_number         0
_diffrn_measured_fraction_theta_max 0.999
_diffrn_measured_fraction_theta_full 0.999
_diffrn_reflns_Laue_measured_fraction_max 0.999
_diffrn_reflns_Laue_measured_fraction_full 0.999
_diffrn_reflns_point_group_measured_fraction_max 0.998
_diffrn_reflns_point_group_measured_fraction_full 0.999
_reflns_number_total             9983
_reflns_number_gt                9720
_reflns_threshold_expression     'I > 2\s(I)'
_reflns_Friedel_coverage         0.999
_reflns_Friedel_fraction_max     0.998
_reflns_Friedel_fraction_full    0.999
_reflns_special_details          
;
 Reflections were merged by SHELXL according to the crystal
 class for the calculation of statistics and refinement.
 
 _reflns_Friedel_fraction is defined as the number of unique
 Friedel pairs measured divided by the number that would be
 possible theoretically, ignoring centric projections and
 systematic absences.
;
_computing_data_collection       
'Bruker BIS V6.2.15/2021-03-15 && APEX4 2021.4-0'
_computing_cell_refinement       'SAINT V8.40B (?, 2016)'
_computing_data_reduction        'SAINT V8.40B (?, 2016)'
_computing_structure_solution    'XT  (Sheldrick, 2015)'
_computing_structure_refinement  'XL  (Sheldrick, 2008)'
_computing_molecular_graphics    'Olex2 1.5 (Dolomanov et al., 2009)'
_computing_publication_material  'Olex2 1.5 (Dolomanov et al., 2009)'
_refine_special_details          ?
_refine_ls_structure_factor_coef Fsqd
_refine_ls_matrix_type           full
_refine_ls_weighting_scheme      calc
_refine_ls_weighting_details     
'w=1/[\s^2^(Fo^2^)+(0.0354P)^2^+0.1943P] where P=(Fo^2^+2Fc^2^)/3'
_atom_sites_solution_primary     dual
_atom_sites_solution_secondary   ?
_atom_sites_solution_hydrogens   geom
_refine_ls_hydrogen_treatment    constr
_refine_ls_number_reflns         9983
_refine_ls_number_parameters     493
_refine_ls_number_restraints     3
_refine_ls_R_factor_all          0.0272
_refine_ls_R_factor_gt           0.0259
_refine_ls_wR_factor_ref         0.0662
_refine_ls_wR_factor_gt          0.0651
_refine_ls_goodness_of_fit_ref   1.039
_refine_ls_restrained_S_all      1.039
_refine_ls_shift/su_max          0.001
_refine_ls_shift/su_mean         0.000
_refine_diff_density_max         0.281
_refine_diff_density_min         -0.196
_refine_diff_density_rms         0.035
_refine_ls_extinction_method     none
_refine_ls_extinction_coef       .
_refine_ls_abs_structure_Flack   -0.008(10)
_refine_ls_abs_structure_details 
;
 Flack x determined using 4698 quotients [(I+)-(I-)]/[(I+)+(I-)]
 (Parsons, Flack and Wagner, Acta Cryst. B69 (2013) 249-259).
;

loop_
_atom_type_symbol
_atom_type_description
_atom_type_scat_dispersion_real
_atom_type_scat_dispersion_imag
_atom_type_scat_source
C C 0.0033 0.0016 'International Tables Vol C Tables 4.2.6.8 and 6.1.1.4'
H H 0.0000 0.0000 'International Tables Vol C Tables 4.2.6.8 and 6.1.1.4'
O O 0.0106 0.0060 'International Tables Vol C Tables 4.2.6.8 and 6.1.1.4'
S S 0.1246 0.1234 'International Tables Vol C Tables 4.2.6.8 and 6.1.1.4'

_geom_special_details            
;
 All esds (except the esd in the dihedral angle between two l.s. planes)
 are estimated using the full covariance matrix.  The cell esds are taken
 into account individually in the estimation of esds in distances, angles
 and torsion angles; correlations between esds in cell parameters are only
 used when they are defined by crystal symmetry.  An approximate (isotropic)
 treatment of cell esds is used for estimating esds involving l.s. planes.
;

loop_
_atom_site_label
_atom_site_type_symbol
_atom_site_fract_x
_atom_site_fract_y
_atom_site_fract_z
_atom_site_U_iso_or_equiv
_atom_site_adp_type
_atom_site_occupancy
_atom_site_site_symmetry_order
_atom_site_calc_flag
_atom_site_refinement_flags_posn
_atom_site_refinement_flags_adp
_atom_site_refinement_flags_occupancy
_atom_site_disorder_assembly
_atom_site_disorder_group
S1 S -0.01876(6) 0.70486(4) 0.62860(4) 0.01941(9) Uani 1 1 d . . . . .
O1 O 0.0364(2) 1.11857(12) 0.75697(12) 0.0250(3) Uani 1 1 d . . . . .
O2 O 0.50985(18) 1.06048(11) 0.21674(11) 0.0189(2) Uani 1 1 d . . . . .
O3 O 0.5997(2) 0.85464(12) 0.32199(12) 0.0231(3) Uani 1 1 d . . . . .
C1 C 0.2061(2) 0.61232(15) 0.67595(14) 0.0159(3) Uani 1 1 d . . . . .
C2 C 0.2788(3) 0.49888(15) 0.66849(15) 0.0189(3) Uani 1 1 d . . . . .
H2 H 0.209675 0.470433 0.631781 0.023 Uiso 1 1 calc R U . . .
C3 C 0.4513(3) 0.42739(16) 0.71431(16) 0.0218(3) Uani 1 1 d . . . . .
H3 H 0.499334 0.350212 0.709287 0.026 Uiso 1 1 calc R U . . .
C4 C 0.5533(3) 0.46886(17) 0.76739(17) 0.0225(3) Uani 1 1 d . . . . .
H4 H 0.669555 0.419135 0.800740 0.027 Uiso 1 1 calc R U . . .
C5 C 0.4850(3) 0.58348(16) 0.77167(16) 0.0205(3) Uani 1 1 d . . . . .
H5 H 0.557080 0.612296 0.806332 0.025 Uiso 1 1 calc R U . . .
C6 C 0.3125(2) 0.65676(15) 0.72595(14) 0.0160(3) Uani 1 1 d . . . . .
C7 C 0.2416(2) 0.78000(15) 0.73117(15) 0.0154(3) Uani 1 1 d . . . . .
C8 C 0.1484(2) 0.78495(16) 0.84037(15) 0.0162(3) Uani 1 1 d . . . . .
C9 C 0.0840(2) 0.90142(16) 0.84732(15) 0.0178(3) Uani 1 1 d . . . . .
C10 C 0.0011(3) 0.90492(18) 0.95769(17) 0.0216(3) Uani 1 1 d . . . . .
H10 H -0.040458 0.982295 0.962938 0.026 Uiso 1 1 calc R U . . .
C11 C -0.0197(3) 0.79765(19) 1.05705(16) 0.0239(4) Uani 1 1 d . . . . .
H11 H -0.075399 0.801133 1.130632 0.029 Uiso 1 1 calc R U . . .
C12 C 0.0414(3) 0.68219(18) 1.05044(16) 0.0236(4) Uani 1 1 d . . . . .
H12 H 0.026359 0.608231 1.119556 0.028 Uiso 1 1 calc R U . . .
C13 C 0.1225(2) 0.67616(16) 0.94454(16) 0.0194(3) Uani 1 1 d . . . . .
H13 H 0.161783 0.597879 0.941053 0.023 Uiso 1 1 calc R U . . .
C14 C 0.1089(2) 1.01172(16) 0.74238(16) 0.0182(3) Uani 1 1 d . . . . .
C15 C 0.1998(2) 1.00583(15) 0.63877(15) 0.0174(3) Uani 1 1 d . . . . .
H15 H 0.216558 1.079974 0.570329 0.021 Uiso 1 1 calc R U . . .
C16 C 0.2697(2) 0.88899(15) 0.63262(14) 0.0152(3) Uani 1 1 d . . . . .
C17 C 0.3746(2) 0.88336(15) 0.52288(15) 0.0159(3) Uani 1 1 d . . . . .
H17 H 0.423850 0.803010 0.525294 0.019 Uiso 1 1 calc R U . . .
C18 C 0.4086(2) 0.97887(15) 0.41960(15) 0.0174(3) Uani 1 1 d . . . . .
H18 H 0.363715 1.061392 0.412066 0.021 Uiso 1 1 calc R U . . .
C19 C 0.5162(2) 0.95536(15) 0.31766(15) 0.0164(3) Uani 1 1 d . . . . .
C20 C -0.0957(3) 0.62729(18) 0.55687(18) 0.0239(4) Uani 1 1 d . . . . .
H20A H 0.001614 0.618875 0.494074 0.036 Uiso 1 1 calc R U . . .
H20B H -0.215884 0.675826 0.521197 0.036 Uiso 1 1 calc R U . . .
H20C H -0.114847 0.544961 0.616307 0.036 Uiso 1 1 calc R U . . .
C21 C 0.0524(3) 1.23189(18) 0.6550(2) 0.0311(4) Uani 1 1 d . . . . .
H21A H -0.009453 1.236652 0.589293 0.047 Uiso 1 1 calc R U . . .
H21B H 0.187397 1.235326 0.630159 0.047 Uiso 1 1 calc R U . . .
H21C H -0.009739 1.301688 0.675363 0.047 Uiso 1 1 calc R U . . .
C22 C 0.6045(3) 1.04415(18) 0.11060(16) 0.0267(4) Uani 1 1 d . . . . .
H22A H 0.548799 0.985782 0.097615 0.032 Uiso 1 1 calc R U . . .
H22B H 0.741983 1.009628 0.120752 0.032 Uiso 1 1 calc R U . . .
C23 C 0.5782(3) 1.16845(18) 0.00479(16) 0.0245(4) Uani 1 1 d . . . . .
H23A H 0.632367 1.158108 -0.068624 0.037 Uiso 1 1 calc R U . . .
H23B H 0.643190 1.223444 0.015203 0.037 Uiso 1 1 calc R U . . .
H23C H 0.441881 1.204691 -0.001046 0.037 Uiso 1 1 calc R U . . .
S2 S 0.31093(6) 0.33187(4) 0.32841(4) 0.02323(10) Uani 1 1 d . . . . .
O4 O 1.08509(19) -0.01808(11) 0.21412(12) 0.0224(3) Uani 1 1 d . . . . .
O5 O 0.60589(19) -0.08514(11) 0.79749(11) 0.0209(3) Uani 1 1 d . . . . .
O6 O 0.5414(2) 0.12205(13) 0.73440(12) 0.0270(3) Uani 1 1 d . . . . .
C24 C 0.4673(2) 0.42054(15) 0.33109(15) 0.0175(3) Uani 1 1 d . . . . .
C25 C 0.6665(2) 0.38764(14) 0.31541(14) 0.0158(3) Uani 1 1 d . . . . .
C26 C 0.7775(2) 0.46155(15) 0.32258(15) 0.0181(3) Uani 1 1 d . . . . .
H26 H 0.912400 0.441074 0.310904 0.022 Uiso 1 1 calc R U . . .
C27 C 0.6943(3) 0.56451(16) 0.34647(17) 0.0219(3) Uani 1 1 d . . . . .
H27 H 0.772014 0.613673 0.350949 0.026 Uiso 1 1 calc R U . . .
C28 C 0.4977(3) 0.59491(17) 0.36368(17) 0.0236(4) Uani 1 1 d . . . . .
H28 H 0.440105 0.664264 0.381281 0.028 Uiso 1 1 calc R U . . .
C29 C 0.3857(3) 0.52399(17) 0.35516(17) 0.0220(3) Uani 1 1 d . . . . .
H29 H 0.250851 0.545970 0.365856 0.026 Uiso 1 1 calc R U . . .
C30 C 0.7678(2) 0.27740(14) 0.29131(14) 0.0148(3) Uani 1 1 d . . . . .
C31 C 0.8523(2) 0.29679(15) 0.17292(15) 0.0156(3) Uani 1 1 d . . . . .
C32 C 0.8315(2) 0.41621(16) 0.07509(16) 0.0185(3) Uani 1 1 d . . . . .
H32 H 0.759017 0.486027 0.087969 0.022 Uiso 1 1 calc R U . . .
C33 C 0.9141(3) 0.43209(17) -0.03715(16) 0.0217(3) Uani 1 1 d . . . . .
H33 H 0.899056 0.512579 -0.100966 0.026 Uiso 1 1 calc R U . . .
C34 C 1.0213(3) 0.32977(18) -0.05853(16) 0.0232(4) Uani 1 1 d . . . . .
H34 H 1.078511 0.341684 -0.136577 0.028 Uiso 1 1 calc R U . . .
C35 C 1.0434(2) 0.21275(17) 0.03304(16) 0.0205(3) Uani 1 1 d . . . . .
H35 H 1.115481 0.144177 0.017895 0.025 Uiso 1 1 calc R U . . .
C36 C 0.9592(2) 0.19401(16) 0.14986(15) 0.0165(3) Uani 1 1 d . . . . .
C37 C 0.9790(2) 0.07340(15) 0.24634(16) 0.0172(3) Uani 1 1 d . . . . .
C38 C 0.8960(2) 0.05577(15) 0.35840(16) 0.0172(3) Uani 1 1 d . . . . .
H38 H 0.909193 -0.025440 0.421005 0.021 Uiso 1 1 calc R U . . .
C39 C 0.7894(2) 0.15865(15) 0.38218(15) 0.0157(3) Uani 1 1 d . . . . .
C40 C 0.7043(2) 0.13986(15) 0.50349(15) 0.0166(3) Uani 1 1 d . . . . .
H40 H 0.648779 0.212511 0.515960 0.020 Uiso 1 1 calc R U . . .
C41 C 0.6962(2) 0.03204(16) 0.59816(15) 0.0183(3) Uani 1 1 d . . . . .
H41 H 0.747798 -0.043766 0.590881 0.022 Uiso 1 1 calc R U . . .
C42 C 0.6064(2) 0.03133(16) 0.71450(15) 0.0186(3) Uani 1 1 d . . . . .
C43 C 0.3466(3) 0.3527(2) 0.1742(2) 0.0284(4) Uani 1 1 d . . . . .
H43A H 0.338563 0.440950 0.121314 0.043 Uiso 1 1 calc R U . . .
H43B H 0.248050 0.322155 0.157519 0.043 Uiso 1 1 calc R U . . .
H43C H 0.472623 0.306455 0.160087 0.043 Uiso 1 1 calc R U . . .
C44 C 1.0923(3) -0.14275(16) 0.30124(17) 0.0217(3) Uani 1 1 d . . . . .
H44A H 1.167172 -0.199490 0.266594 0.033 Uiso 1 1 calc R U . . .
H44B H 0.962583 -0.159077 0.325956 0.033 Uiso 1 1 calc R U . . .
H44C H 1.152098 -0.155354 0.371067 0.033 Uiso 1 1 calc R U . . .
C45 C 0.5298(3) -0.09654(19) 0.91668(16) 0.0247(4) Uani 1 1 d . . . . .
H45A H 0.395982 -0.051340 0.915262 0.030 Uiso 1 1 calc R U . . .
H45B H 0.605579 -0.061320 0.947108 0.030 Uiso 1 1 calc R U . . .
C46 C 0.5404(3) -0.2327(2) 0.99595(18) 0.0326(5) Uani 1 1 d . . . . .
H46A H 0.456097 -0.264770 0.969145 0.049 Uiso 1 1 calc R U . . .
H46B H 0.500231 -0.244250 1.078897 0.049 Uiso 1 1 calc R U . . .
H46C H 0.671797 -0.277368 0.991316 0.049 Uiso 1 1 calc R U . . .

loop_
_atom_site_aniso_label
_atom_site_aniso_U_11
_atom_site_aniso_U_22
_atom_site_aniso_U_33
_atom_site_aniso_U_23
_atom_site_aniso_U_13
_atom_site_aniso_U_12
S1 0.0217(2) 0.01658(18) 0.02168(19) -0.00971(15) -0.00607(15) -0.00030(15)
O1 0.0302(7) 0.0173(6) 0.0289(7) -0.0142(5) 0.0035(5) -0.0027(5)
O2 0.0250(6) 0.0156(5) 0.0142(5) -0.0060(4) 0.0011(5) -0.0029(5)
O3 0.0298(7) 0.0162(6) 0.0218(6) -0.0091(5) 0.0018(5) -0.0025(5)
C1 0.0189(8) 0.0132(7) 0.0133(7) -0.0038(6) 0.0004(6) -0.0036(6)
C2 0.0253(8) 0.0148(7) 0.0169(7) -0.0067(6) 0.0002(6) -0.0054(6)
C3 0.0263(9) 0.0132(7) 0.0209(8) -0.0059(6) 0.0034(7) -0.0017(6)
C4 0.0205(8) 0.0181(8) 0.0226(8) -0.0059(7) -0.0013(6) 0.0011(6)
C5 0.0212(8) 0.0190(8) 0.0208(8) -0.0078(7) -0.0021(6) -0.0040(6)
C6 0.0189(8) 0.0136(7) 0.0142(7) -0.0053(6) 0.0014(6) -0.0042(6)
C7 0.0152(7) 0.0153(7) 0.0173(7) -0.0080(6) -0.0023(6) -0.0027(6)
C8 0.0154(7) 0.0189(7) 0.0169(7) -0.0090(6) -0.0012(6) -0.0046(6)
C9 0.0158(7) 0.0208(8) 0.0205(8) -0.0117(6) 0.0000(6) -0.0049(6)
C10 0.0194(8) 0.0262(9) 0.0258(9) -0.0175(7) 0.0023(7) -0.0061(7)
C11 0.0227(9) 0.0327(10) 0.0209(8) -0.0161(8) 0.0039(7) -0.0082(7)
C12 0.0246(9) 0.0276(9) 0.0191(8) -0.0093(7) 0.0028(7) -0.0101(7)
C13 0.0198(8) 0.0199(8) 0.0199(8) -0.0087(6) 0.0002(6) -0.0068(6)
C14 0.0170(8) 0.0167(7) 0.0245(8) -0.0122(7) -0.0020(6) -0.0023(6)
C15 0.0187(8) 0.0144(7) 0.0199(8) -0.0080(6) -0.0016(6) -0.0032(6)
C16 0.0160(7) 0.0147(7) 0.0164(7) -0.0076(6) -0.0018(6) -0.0029(6)
C17 0.0167(7) 0.0148(7) 0.0177(7) -0.0080(6) -0.0021(6) -0.0028(6)
C18 0.0204(8) 0.0141(7) 0.0185(8) -0.0078(6) -0.0008(6) -0.0032(6)
C19 0.0186(7) 0.0149(7) 0.0165(7) -0.0059(6) -0.0022(6) -0.0051(6)
C20 0.0235(9) 0.0252(9) 0.0287(9) -0.0149(7) -0.0037(7) -0.0062(7)
C21 0.0410(12) 0.0162(8) 0.0353(11) -0.0129(8) 0.0004(9) -0.0029(8)
C22 0.0404(11) 0.0230(9) 0.0149(8) -0.0086(7) 0.0046(7) -0.0063(8)
C23 0.0268(9) 0.0253(9) 0.0173(8) -0.0054(7) 0.0005(7) -0.0066(7)
S2 0.01432(19) 0.0216(2) 0.0348(2) -0.01250(18) -0.00019(16) -0.00506(15)
O4 0.0253(7) 0.0161(6) 0.0226(6) -0.0098(5) 0.0028(5) 0.0010(5)
O5 0.0266(6) 0.0195(6) 0.0152(6) -0.0056(5) -0.0019(5) -0.0049(5)
O6 0.0367(8) 0.0215(6) 0.0239(6) -0.0133(5) 0.0023(6) -0.0038(5)
C24 0.0158(7) 0.0146(7) 0.0206(8) -0.0065(6) -0.0010(6) -0.0022(6)
C25 0.0158(7) 0.0131(7) 0.0170(7) -0.0054(6) -0.0022(6) -0.0015(6)
C26 0.0169(8) 0.0172(8) 0.0202(8) -0.0069(6) -0.0033(6) -0.0037(6)
C27 0.0266(9) 0.0166(8) 0.0241(8) -0.0084(7) -0.0065(7) -0.0040(7)
C28 0.0291(9) 0.0170(8) 0.0252(9) -0.0122(7) -0.0041(7) 0.0025(7)
C29 0.0186(8) 0.0196(8) 0.0253(9) -0.0107(7) 0.0000(6) 0.0015(6)
C30 0.0107(7) 0.0153(7) 0.0185(7) -0.0074(6) -0.0017(5) -0.0019(5)
C31 0.0122(7) 0.0157(7) 0.0188(8) -0.0065(6) -0.0023(6) -0.0030(5)
C32 0.0162(7) 0.0170(7) 0.0212(8) -0.0065(6) -0.0030(6) -0.0031(6)
C33 0.0228(8) 0.0209(8) 0.0188(8) -0.0032(7) -0.0030(6) -0.0084(7)
C34 0.0221(9) 0.0293(9) 0.0190(8) -0.0095(7) 0.0024(7) -0.0102(7)
C35 0.0167(8) 0.0242(8) 0.0222(8) -0.0122(7) 0.0030(6) -0.0054(6)
C36 0.0128(7) 0.0181(8) 0.0191(8) -0.0082(6) -0.0007(6) -0.0033(6)
C37 0.0142(7) 0.0150(7) 0.0235(8) -0.0104(6) -0.0011(6) -0.0004(6)
C38 0.0167(7) 0.0137(7) 0.0199(8) -0.0067(6) -0.0018(6) -0.0011(6)
C39 0.0130(7) 0.0155(7) 0.0190(7) -0.0077(6) -0.0015(6) -0.0022(6)
C40 0.0152(7) 0.0160(7) 0.0196(8) -0.0095(6) -0.0017(6) -0.0008(6)
C41 0.0203(8) 0.0156(7) 0.0195(8) -0.0088(6) -0.0021(6) -0.0013(6)
C42 0.0198(8) 0.0184(8) 0.0183(8) -0.0074(6) -0.0026(6) -0.0048(6)
C43 0.0235(9) 0.0298(10) 0.0389(11) -0.0190(9) -0.0090(8) -0.0033(7)
C44 0.0232(9) 0.0156(8) 0.0262(9) -0.0108(7) -0.0047(7) 0.0023(6)
C45 0.0255(9) 0.0326(10) 0.0162(8) -0.0084(7) -0.0008(7) -0.0100(7)
C46 0.0346(11) 0.0364(11) 0.0207(9) 0.0007(8) -0.0074(8) -0.0167(9)

loop_
_geom_bond_atom_site_label_1
_geom_bond_atom_site_label_2
_geom_bond_distance
_geom_bond_site_symmetry_2
_geom_bond_publ_flag
S1 C1 1.7696(17) . ?
S1 C20 1.8007(18) . ?
O1 C14 1.365(2) . ?
O1 C21 1.424(2) . ?
O2 C19 1.344(2) . ?
O2 C22 1.452(2) . ?
O3 C19 1.215(2) . ?
C1 C2 1.399(2) . ?
C1 C6 1.409(2) . ?
C2 H2 0.9500 . ?
C2 C3 1.390(3) . ?
C3 H3 0.9500 . ?
C3 C4 1.387(3) . ?
C4 H4 0.9500 . ?
C4 C5 1.392(2) . ?
C5 H5 0.9500 . ?
C5 C6 1.394(2) . ?
C6 C7 1.498(2) . ?
C7 C8 1.429(2) . ?
C7 C16 1.390(2) . ?
C8 C9 1.425(2) . ?
C8 C13 1.418(2) . ?
C9 C10 1.416(2) . ?
C9 C14 1.431(2) . ?
C10 H10 0.9500 . ?
C10 C11 1.371(3) . ?
C11 H11 0.9500 . ?
C11 C12 1.410(3) . ?
C12 H12 0.9500 . ?
C12 C13 1.373(2) . ?
C13 H13 0.9500 . ?
C14 C15 1.366(2) . ?
C15 H15 0.9500 . ?
C15 C16 1.428(2) . ?
C16 C17 1.464(2) . ?
C17 H17 0.9500 . ?
C17 C18 1.338(2) . ?
C18 H18 0.9500 . ?
C18 C19 1.473(2) . ?
C20 H20A 0.9800 . ?
C20 H20B 0.9800 . ?
C20 H20C 0.9800 . ?
C21 H21A 0.9800 . ?
C21 H21B 0.9800 . ?
C21 H21C 0.9800 . ?
C22 H22A 0.9900 . ?
C22 H22B 0.9900 . ?
C22 C23 1.506(3) . ?
C23 H23A 0.9800 . ?
C23 H23B 0.9800 . ?
C23 H23C 0.9800 . ?
S2 C24 1.7772(17) . ?
S2 C43 1.806(2) . ?
O4 C37 1.3676(19) . ?
O4 C44 1.426(2) . ?
O5 C42 1.344(2) . ?
O5 C45 1.449(2) . ?
O6 C42 1.210(2) . ?
C24 C25 1.404(2) . ?
C24 C29 1.397(2) . ?
C25 C26 1.399(2) . ?
C25 C30 1.498(2) . ?
C26 H26 0.9500 . ?
C26 C27 1.392(2) . ?
C27 H27 0.9500 . ?
C27 C28 1.385(3) . ?
C28 H28 0.9500 . ?
C28 C29 1.382(3) . ?
C29 H29 0.9500 . ?
C30 C31 1.433(2) . ?
C30 C39 1.386(2) . ?
C31 C32 1.426(2) . ?
C31 C36 1.424(2) . ?
C32 H32 0.9500 . ?
C32 C33 1.370(3) . ?
C33 H33 0.9500 . ?
C33 C34 1.409(3) . ?
C34 H34 0.9500 . ?
C34 C35 1.375(3) . ?
C35 H35 0.9500 . ?
C35 C36 1.417(2) . ?
C36 C37 1.428(2) . ?
C37 C38 1.365(2) . ?
C38 H38 0.9500 . ?
C38 C39 1.429(2) . ?
C39 C40 1.468(2) . ?
C40 H40 0.9500 . ?
C40 C41 1.334(2) . ?
C41 H41 0.9500 . ?
C41 C42 1.479(2) . ?
C43 H43A 0.9800 . ?
C43 H43B 0.9800 . ?
C43 H43C 0.9800 . ?
C44 H44A 0.9800 . ?
C44 H44B 0.9800 . ?
C44 H44C 0.9800 . ?
C45 H45A 0.9900 . ?
C45 H45B 0.9900 . ?
C45 C46 1.508(3) . ?
C46 H46A 0.9800 . ?
C46 H46B 0.9800 . ?
C46 H46C 0.9800 . ?

loop_
_geom_angle_atom_site_label_1
_geom_angle_atom_site_label_2
_geom_angle_atom_site_label_3
_geom_angle
_geom_angle_site_symmetry_1
_geom_angle_site_symmetry_3
_geom_angle_publ_flag
C1 S1 C20 103.13(8) . . ?
C14 O1 C21 117.01(15) . . ?
C19 O2 C22 114.68(13) . . ?
C2 C1 S1 123.73(13) . . ?
C2 C1 C6 119.62(15) . . ?
C6 C1 S1 116.64(12) . . ?
C1 C2 H2 119.7 . . ?
C3 C2 C1 120.59(16) . . ?
C3 C2 H2 119.7 . . ?
C2 C3 H3 120.0 . . ?
C4 C3 C2 119.92(16) . . ?
C4 C3 H3 120.0 . . ?
C3 C4 H4 120.1 . . ?
C3 C4 C5 119.83(17) . . ?
C5 C4 H4 120.1 . . ?
C4 C5 H5 119.4 . . ?
C4 C5 C6 121.13(17) . . ?
C6 C5 H5 119.4 . . ?
C1 C6 C7 120.86(15) . . ?
C5 C6 C1 118.84(15) . . ?
C5 C6 C7 120.30(15) . . ?
C8 C7 C6 119.27(14) . . ?
C16 C7 C6 121.05(14) . . ?
C16 C7 C8 119.65(14) . . ?
C9 C8 C7 119.84(15) . . ?
C13 C8 C7 121.79(15) . . ?
C13 C8 C9 118.34(15) . . ?
C8 C9 C14 118.67(15) . . ?
C10 C9 C8 119.44(16) . . ?
C10 C9 C14 121.87(16) . . ?
C9 C10 H10 119.7 . . ?
C11 C10 C9 120.62(17) . . ?
C11 C10 H10 119.7 . . ?
C10 C11 H11 119.9 . . ?
C10 C11 C12 120.25(16) . . ?
C12 C11 H11 119.9 . . ?
C11 C12 H12 119.8 . . ?
C13 C12 C11 120.32(17) . . ?
C13 C12 H12 119.8 . . ?
C8 C13 H13 119.5 . . ?
C12 C13 C8 121.02(16) . . ?
C12 C13 H13 119.5 . . ?
O1 C14 C9 114.20(15) . . ?
O1 C14 C15 124.85(16) . . ?
C15 C14 C9 120.95(15) . . ?
C14 C15 H15 119.8 . . ?
C14 C15 C16 120.47(15) . . ?
C16 C15 H15 119.8 . . ?
C7 C16 C15 120.34(15) . . ?
C7 C16 C17 119.64(14) . . ?
C15 C16 C17 120.01(15) . . ?
C16 C17 H17 116.4 . . ?
C18 C17 C16 127.19(15) . . ?
C18 C17 H17 116.4 . . ?
C17 C18 H18 120.2 . . ?
C17 C18 C19 119.63(15) . . ?
C19 C18 H18 120.2 . . ?
O2 C19 C18 111.32(14) . . ?
O3 C19 O2 123.35(16) . . ?
O3 C19 C18 125.33(15) . . ?
S1 C20 H20A 109.5 . . ?
S1 C20 H20B 109.5 . . ?
S1 C20 H20C 109.5 . . ?
H20A C20 H20B 109.5 . . ?
H20A C20 H20C 109.5 . . ?
H20B C20 H20C 109.5 . . ?
O1 C21 H21A 109.5 . . ?
O1 C21 H21B 109.5 . . ?
O1 C21 H21C 109.5 . . ?
H21A C21 H21B 109.5 . . ?
H21A C21 H21C 109.5 . . ?
H21B C21 H21C 109.5 . . ?
O2 C22 H22A 110.0 . . ?
O2 C22 H22B 110.0 . . ?
O2 C22 C23 108.42(15) . . ?
H22A C22 H22B 108.4 . . ?
C23 C22 H22A 110.0 . . ?
C23 C22 H22B 110.0 . . ?
C22 C23 H23A 109.5 . . ?
C22 C23 H23B 109.5 . . ?
C22 C23 H23C 109.5 . . ?
H23A C23 H23B 109.5 . . ?
H23A C23 H23C 109.5 . . ?
H23B C23 H23C 109.5 . . ?
C24 S2 C43 102.13(9) . . ?
C37 O4 C44 117.12(14) . . ?
C42 O5 C45 115.27(14) . . ?
C25 C24 S2 122.82(13) . . ?
C29 C24 S2 117.51(13) . . ?
C29 C24 C25 119.61(16) . . ?
C24 C25 C30 123.70(15) . . ?
C26 C25 C24 118.46(15) . . ?
C26 C25 C30 117.83(14) . . ?
C25 C26 H26 119.3 . . ?
C27 C26 C25 121.34(16) . . ?
C27 C26 H26 119.3 . . ?
C26 C27 H27 120.2 . . ?
C28 C27 C26 119.66(16) . . ?
C28 C27 H27 120.2 . . ?
C27 C28 H28 120.1 . . ?
C29 C28 C27 119.78(16) . . ?
C29 C28 H28 120.1 . . ?
C24 C29 H29 119.4 . . ?
C28 C29 C24 121.13(17) . . ?
C28 C29 H29 119.4 . . ?
C31 C30 C25 118.84(14) . . ?
C39 C30 C25 121.32(14) . . ?
C39 C30 C31 119.75(14) . . ?
C32 C31 C30 122.42(15) . . ?
C36 C31 C30 119.72(14) . . ?
C36 C31 C32 117.86(15) . . ?
C31 C32 H32 119.4 . . ?
C33 C32 C31 121.18(16) . . ?
C33 C32 H32 119.4 . . ?
C32 C33 H33 119.8 . . ?
C32 C33 C34 120.41(16) . . ?
C34 C33 H33 119.8 . . ?
C33 C34 H34 119.8 . . ?
C35 C34 C33 120.32(17) . . ?
C35 C34 H34 119.8 . . ?
C34 C35 H35 119.9 . . ?
C34 C35 C36 120.30(16) . . ?
C36 C35 H35 119.9 . . ?
C31 C36 C37 118.66(14) . . ?
C35 C36 C31 119.93(15) . . ?
C35 C36 C37 121.41(15) . . ?
O4 C37 C36 113.63(14) . . ?
C38 C37 O4 125.23(15) . . ?
C38 C37 C36 121.14(15) . . ?
C37 C38 H38 119.8 . . ?
C37 C38 C39 120.44(15) . . ?
C39 C38 H38 119.8 . . ?
C30 C39 C38 120.29(15) . . ?
C30 C39 C40 119.36(14) . . ?
C38 C39 C40 120.34(14) . . ?
C39 C40 H40 116.4 . . ?
C41 C40 C39 127.19(15) . . ?
C41 C40 H40 116.4 . . ?
C40 C41 H41 120.2 . . ?
C40 C41 C42 119.54(15) . . ?
C42 C41 H41 120.2 . . ?
O5 C42 C41 110.83(14) . . ?
O6 C42 O5 123.55(16) . . ?
O6 C42 C41 125.62(16) . . ?
S2 C43 H43A 109.5 . . ?
S2 C43 H43B 109.5 . . ?
S2 C43 H43C 109.5 . . ?
H43A C43 H43B 109.5 . . ?
H43A C43 H43C 109.5 . . ?
H43B C43 H43C 109.5 . . ?
O4 C44 H44A 109.5 . . ?
O4 C44 H44B 109.5 . . ?
O4 C44 H44C 109.5 . . ?
H44A C44 H44B 109.5 . . ?
H44A C44 H44C 109.5 . . ?
H44B C44 H44C 109.5 . . ?
O5 C45 H45A 110.2 . . ?
O5 C45 H45B 110.2 . . ?
O5 C45 C46 107.35(17) . . ?
H45A C45 H45B 108.5 . . ?
C46 C45 H45A 110.2 . . ?
C46 C45 H45B 110.2 . . ?
C45 C46 H46A 109.5 . . ?
C45 C46 H46B 109.5 . . ?
C45 C46 H46C 109.5 . . ?
H46A C46 H46B 109.5 . . ?
H46A C46 H46C 109.5 . . ?
H46B C46 H46C 109.5 . . ?

loop_
_geom_torsion_atom_site_label_1
_geom_torsion_atom_site_label_2
_geom_torsion_atom_site_label_3
_geom_torsion_atom_site_label_4
_geom_torsion
_geom_torsion_site_symmetry_1
_geom_torsion_site_symmetry_2
_geom_torsion_site_symmetry_3
_geom_torsion_site_symmetry_4
_geom_torsion_publ_flag
S1 C1 C2 C3 -175.94(13) . . . . ?
S1 C1 C6 C5 175.92(13) . . . . ?
S1 C1 C6 C7 -3.6(2) . . . . ?
O1 C14 C15 C16 -179.64(16) . . . . ?
C1 C2 C3 C4 -0.4(3) . . . . ?
C1 C6 C7 C8 99.15(18) . . . . ?
C1 C6 C7 C16 -82.6(2) . . . . ?
C2 C1 C6 C5 -2.7(2) . . . . ?
C2 C1 C6 C7 177.79(15) . . . . ?
C2 C3 C4 C5 -1.7(3) . . . . ?
C3 C4 C5 C6 1.6(3) . . . . ?
C4 C5 C6 C1 0.7(3) . . . . ?
C4 C5 C6 C7 -179.86(16) . . . . ?
C5 C6 C7 C8 -80.3(2) . . . . ?
C5 C6 C7 C16 97.96(19) . . . . ?
C6 C1 C2 C3 2.6(2) . . . . ?
C6 C7 C8 C9 178.64(15) . . . . ?
C6 C7 C8 C13 0.6(2) . . . . ?
C6 C7 C16 C15 179.47(15) . . . . ?
C6 C7 C16 C17 -1.7(2) . . . . ?
C7 C8 C9 C10 -176.59(15) . . . . ?
C7 C8 C9 C14 2.1(2) . . . . ?
C7 C8 C13 C12 176.62(16) . . . . ?
C7 C16 C17 C18 177.74(17) . . . . ?
C8 C7 C16 C15 -2.3(2) . . . . ?
C8 C7 C16 C17 176.60(15) . . . . ?
C8 C9 C10 C11 -0.8(3) . . . . ?
C8 C9 C14 O1 177.71(15) . . . . ?
C8 C9 C14 C15 -2.8(2) . . . . ?
C9 C8 C13 C12 -1.5(3) . . . . ?
C9 C10 C11 C12 0.0(3) . . . . ?
C9 C14 C15 C16 0.9(3) . . . . ?
C10 C9 C14 O1 -3.6(2) . . . . ?
C10 C9 C14 C15 175.94(16) . . . . ?
C10 C11 C12 C13 0.1(3) . . . . ?
C11 C12 C13 C8 0.7(3) . . . . ?
C13 C8 C9 C10 1.5(2) . . . . ?
C13 C8 C9 C14 -179.72(16) . . . . ?
C14 C9 C10 C11 -179.50(17) . . . . ?
C14 C15 C16 C7 1.7(2) . . . . ?
C14 C15 C16 C17 -177.18(16) . . . . ?
C15 C16 C17 C18 -3.4(3) . . . . ?
C16 C7 C8 C9 0.3(2) . . . . ?
C16 C7 C8 C13 -177.74(15) . . . . ?
C16 C17 C18 C19 -179.50(16) . . . . ?
C17 C18 C19 O2 169.83(15) . . . . ?
C17 C18 C19 O3 -9.7(3) . . . . ?
C19 O2 C22 C23 177.64(15) . . . . ?
C20 S1 C1 C2 -7.42(16) . . . . ?
C20 S1 C1 C6 173.99(13) . . . . ?
C21 O1 C14 C9 -178.52(16) . . . . ?
C21 O1 C14 C15 2.0(3) . . . . ?
C22 O2 C19 O3 2.6(2) . . . . ?
C22 O2 C19 C18 -176.96(15) . . . . ?
S2 C24 C25 C26 -178.13(13) . . . . ?
S2 C24 C25 C30 1.9(2) . . . . ?
S2 C24 C29 C28 177.34(15) . . . . ?
O4 C37 C38 C39 179.44(16) . . . . ?
C24 C25 C26 C27 1.0(2) . . . . ?
C24 C25 C30 C31 105.87(19) . . . . ?
C24 C25 C30 C39 -77.5(2) . . . . ?
C25 C24 C29 C28 0.1(3) . . . . ?
C25 C26 C27 C28 0.0(3) . . . . ?
C25 C30 C31 C32 -4.8(2) . . . . ?
C25 C30 C31 C36 176.17(14) . . . . ?
C25 C30 C39 C38 -176.39(15) . . . . ?
C25 C30 C39 C40 2.7(2) . . . . ?
C26 C25 C30 C31 -74.1(2) . . . . ?
C26 C25 C30 C39 102.53(19) . . . . ?
C26 C27 C28 C29 -1.0(3) . . . . ?
C27 C28 C29 C24 0.9(3) . . . . ?
C29 C24 C25 C26 -1.0(2) . . . . ?
C29 C24 C25 C30 178.97(16) . . . . ?
C30 C25 C26 C27 -179.03(15) . . . . ?
C30 C31 C32 C33 179.89(16) . . . . ?
C30 C31 C36 C35 -179.83(15) . . . . ?
C30 C31 C36 C37 0.1(2) . . . . ?
C30 C39 C40 C41 173.42(17) . . . . ?
C31 C30 C39 C38 0.2(2) . . . . ?
C31 C30 C39 C40 179.29(14) . . . . ?
C31 C32 C33 C34 0.4(3) . . . . ?
C31 C36 C37 O4 -179.70(15) . . . . ?
C31 C36 C37 C38 0.8(2) . . . . ?
C32 C31 C36 C35 1.1(2) . . . . ?
C32 C31 C36 C37 -179.03(15) . . . . ?
C32 C33 C34 C35 0.3(3) . . . . ?
C33 C34 C35 C36 -0.2(3) . . . . ?
C34 C35 C36 C31 -0.5(3) . . . . ?
C34 C35 C36 C37 179.64(16) . . . . ?
C35 C36 C37 O4 0.2(2) . . . . ?
C35 C36 C37 C38 -179.35(16) . . . . ?
C36 C31 C32 C33 -1.0(2) . . . . ?
C36 C37 C38 C39 -1.1(2) . . . . ?
C37 C38 C39 C30 0.6(2) . . . . ?
C37 C38 C39 C40 -178.46(15) . . . . ?
C38 C39 C40 C41 -7.5(3) . . . . ?
C39 C30 C31 C32 178.50(15) . . . . ?
C39 C30 C31 C36 -0.5(2) . . . . ?
C39 C40 C41 C42 179.15(15) . . . . ?
C40 C41 C42 O5 177.83(16) . . . . ?
C40 C41 C42 O6 -2.2(3) . . . . ?
C42 O5 C45 C46 179.74(15) . . . . ?
C43 S2 C24 C25 -67.11(16) . . . . ?
C43 S2 C24 C29 115.74(15) . . . . ?
C44 O4 C37 C36 -172.48(15) . . . . ?
C44 O4 C37 C38 7.0(2) . . . . ?
C45 O5 C42 O6 -3.1(3) . . . . ?
C45 O5 C42 C41 176.91(14) . . . . ?

_shelx_res_file                  
;
TITL mo_1524_cg_0m_a.res in P1
    mo_1524_cg_0m.res
    created by SHELXL-2018/3 at 09:47:51 on 06-Dec-2021
REM Old TITL mo_1524_CG_0m in P1
REM SHELXT solution in P1: R1 0.083, Rweak 0.025, Alpha 0.000
REM <I/s> 0.000 for 0 systematic absences, Orientation as input
REM Flack x = 0.138 ( 0.043 ) from 1523 Parsons' quotients
REM Formula found by SHELXT: C46 O6 Cl2
CELL 0.71073 7.2748 12.2905 12.5063 63.599 79.446 75.302
ZERR 2 0.0007 0.0009 0.0012 0.002 0.002 0.002
LATT -1
SFAC C H O S
UNIT 46 44 6 2

L.S. 10
PLAN  4
SIZE 0.071 0.084 0.181
TEMP -173.15
CONF
BOND
list 4
MORE -1
BOND $H
fmap 2
acta
OMIT 0 1 0
OMIT 0 0 -1
OMIT 0 -1 -1
OMIT 0 1 1
REM <olex2.extras>
REM <HklSrc "%.\\mo_1524_CG_0m.hkl">
REM </olex2.extras>

WGHT    0.035400    0.194300
FVAR       0.61092
S1    4   -0.018758    0.704859    0.628598    11.00000    0.02166    0.01658 =
         0.02168   -0.00971   -0.00607   -0.00030
O1    3    0.036391    1.118565    0.756973    11.00000    0.03016    0.01728 =
         0.02892   -0.01415    0.00346   -0.00273
O2    3    0.509855    1.060477    0.216744    11.00000    0.02497    0.01558 =
         0.01424   -0.00605    0.00114   -0.00287
O3    3    0.599704    0.854641    0.321995    11.00000    0.02983    0.01621 =
         0.02176   -0.00912    0.00184   -0.00251
C1    1    0.206074    0.612322    0.675952    11.00000    0.01886    0.01317 =
         0.01327   -0.00376    0.00041   -0.00357
C2    1    0.278805    0.498879    0.668493    11.00000    0.02533    0.01476 =
         0.01685   -0.00668    0.00023   -0.00542
AFIX  43
H2    2    0.209675    0.470433    0.631781    11.00000   -1.20000
AFIX   0
C3    1    0.451324    0.427387    0.714312    11.00000    0.02626    0.01324 =
         0.02087   -0.00589    0.00336   -0.00173
AFIX  43
H3    2    0.499334    0.350212    0.709287    11.00000   -1.20000
AFIX   0
C4    1    0.553337    0.468857    0.767395    11.00000    0.02053    0.01815 =
         0.02265   -0.00585   -0.00133    0.00115
AFIX  43
H4    2    0.669555    0.419135    0.800740    11.00000   -1.20000
AFIX   0
C5    1    0.484983    0.583482    0.771670    11.00000    0.02119    0.01898 =
         0.02076   -0.00776   -0.00206   -0.00395
AFIX  43
H5    2    0.557080    0.612296    0.806332    11.00000   -1.20000
AFIX   0
C6    1    0.312488    0.656763    0.725950    11.00000    0.01892    0.01363 =
         0.01418   -0.00530    0.00144   -0.00423
C7    1    0.241638    0.779997    0.731165    11.00000    0.01519    0.01533 =
         0.01729   -0.00798   -0.00229   -0.00272
C8    1    0.148417    0.784945    0.840369    11.00000    0.01537    0.01887 =
         0.01686   -0.00902   -0.00121   -0.00462
C9    1    0.084008    0.901421    0.847320    11.00000    0.01580    0.02078 =
         0.02046   -0.01171   -0.00004   -0.00491
C10   1    0.001129    0.904919    0.957685    11.00000    0.01941    0.02625 =
         0.02582   -0.01745    0.00231   -0.00614
AFIX  43
H10   2   -0.040458    0.982295    0.962938    11.00000   -1.20000
AFIX   0
C11   1   -0.019660    0.797652    1.057055    11.00000    0.02268    0.03272 =
         0.02095   -0.01605    0.00389   -0.00819
AFIX  43
H11   2   -0.075399    0.801133    1.130632    11.00000   -1.20000
AFIX   0
C12   1    0.041393    0.682189    1.050436    11.00000    0.02459    0.02760 =
         0.01906   -0.00926    0.00284   -0.01007
AFIX  43
H12   2    0.026359    0.608231    1.119556    11.00000   -1.20000
AFIX   0
C13   1    0.122476    0.676161    0.944542    11.00000    0.01980    0.01993 =
         0.01988   -0.00872    0.00018   -0.00679
AFIX  43
H13   2    0.161783    0.597879    0.941053    11.00000   -1.20000
AFIX   0
C14   1    0.108916    1.011715    0.742383    11.00000    0.01702    0.01671 =
         0.02448   -0.01225   -0.00196   -0.00228
C15   1    0.199763    1.005830    0.638768    11.00000    0.01872    0.01443 =
         0.01992   -0.00801   -0.00162   -0.00320
AFIX  43
H15   2    0.216558    1.079974    0.570329    11.00000   -1.20000
AFIX   0
C16   1    0.269663    0.888989    0.632616    11.00000    0.01595    0.01465 =
         0.01637   -0.00760   -0.00182   -0.00293
C17   1    0.374558    0.883362    0.522875    11.00000    0.01666    0.01481 =
         0.01769   -0.00800   -0.00213   -0.00278
AFIX  43
H17   2    0.423850    0.803010    0.525294    11.00000   -1.20000
AFIX   0
C18   1    0.408638    0.978868    0.419598    11.00000    0.02040    0.01406 =
         0.01851   -0.00783   -0.00085   -0.00316
AFIX  43
H18   2    0.363715    1.061392    0.412066    11.00000   -1.20000
AFIX   0
C19   1    0.516173    0.955358    0.317662    11.00000    0.01855    0.01494 =
         0.01646   -0.00591   -0.00216   -0.00505
C20   1   -0.095741    0.627292    0.556871    11.00000    0.02349    0.02522 =
         0.02870   -0.01488   -0.00368   -0.00616
AFIX 137
H20A  2    0.001614    0.618875    0.494074    11.00000   -1.50000
H20B  2   -0.215884    0.675826    0.521197    11.00000   -1.50000
H20C  2   -0.114847    0.544961    0.616307    11.00000   -1.50000
AFIX   0
C21   1    0.052397    1.231894    0.654996    11.00000    0.04104    0.01619 =
         0.03533   -0.01287    0.00037   -0.00294
AFIX 137
H21A  2   -0.009453    1.236652    0.589293    11.00000   -1.50000
H21B  2    0.187397    1.235326    0.630159    11.00000   -1.50000
H21C  2   -0.009739    1.301688    0.675363    11.00000   -1.50000
AFIX   0
C22   1    0.604474    1.044149    0.110595    11.00000    0.04035    0.02299 =
         0.01487   -0.00861    0.00456   -0.00634
AFIX  23
H22A  2    0.548799    0.985782    0.097615    11.00000   -1.20000
H22B  2    0.741983    1.009628    0.120752    11.00000   -1.20000
AFIX   0
C23   1    0.578182    1.168452    0.004793    11.00000    0.02684    0.02530 =
         0.01728   -0.00542    0.00047   -0.00658
AFIX 137
H23A  2    0.632367    1.158108   -0.068624    11.00000   -1.50000
H23B  2    0.643190    1.223444    0.015203    11.00000   -1.50000
H23C  2    0.441881    1.204691   -0.001046    11.00000   -1.50000
AFIX   0

S2    4    0.310926    0.331873    0.328409    11.00000    0.01432    0.02157 =
         0.03477   -0.01250   -0.00019   -0.00506
O4    3    1.085087   -0.018080    0.214115    11.00000    0.02534    0.01606 =
         0.02256   -0.00976    0.00277    0.00098
O5    3    0.605895   -0.085142    0.797493    11.00000    0.02657    0.01948 =
         0.01523   -0.00560   -0.00191   -0.00494
O6    3    0.541355    0.122052    0.734399    11.00000    0.03670    0.02154 =
         0.02390   -0.01328    0.00226   -0.00376
C24   1    0.467308    0.420537    0.331088    11.00000    0.01582    0.01460 =
         0.02055   -0.00652   -0.00102   -0.00215
C25   1    0.666494    0.387637    0.315408    11.00000    0.01576    0.01308 =
         0.01704   -0.00537   -0.00222   -0.00145
C26   1    0.777508    0.461551    0.322577    11.00000    0.01694    0.01715 =
         0.02025   -0.00693   -0.00326   -0.00368
AFIX  43
H26   2    0.912400    0.441074    0.310904    11.00000   -1.20000
AFIX   0
C27   1    0.694339    0.564510    0.346470    11.00000    0.02656    0.01663 =
         0.02406   -0.00845   -0.00651   -0.00403
AFIX  43
H27   2    0.772014    0.613673    0.350949    11.00000   -1.20000
AFIX   0
C28   1    0.497724    0.594909    0.363681    11.00000    0.02910    0.01702 =
         0.02517   -0.01218   -0.00408    0.00250
AFIX  43
H28   2    0.440105    0.664264    0.381281    11.00000   -1.20000
AFIX   0
C29   1    0.385676    0.523989    0.355160    11.00000    0.01855    0.01958 =
         0.02533   -0.01070    0.00002    0.00150
AFIX  43
H29   2    0.250851    0.545970    0.365856    11.00000   -1.20000
AFIX   0
C30   1    0.767821    0.277397    0.291309    11.00000    0.01074    0.01530 =
         0.01849   -0.00743   -0.00167   -0.00186
C31   1    0.852311    0.296789    0.172915    11.00000    0.01224    0.01569 =
         0.01881   -0.00653   -0.00231   -0.00305
C32   1    0.831488    0.416206    0.075091    11.00000    0.01618    0.01697 =
         0.02117   -0.00648   -0.00296   -0.00311
AFIX  43
H32   2    0.759017    0.486027    0.087969    11.00000   -1.20000
AFIX   0
C33   1    0.914100    0.432091   -0.037148    11.00000    0.02276    0.02091 =
         0.01877   -0.00320   -0.00301   -0.00844
AFIX  43
H33   2    0.899056    0.512579   -0.100966    11.00000   -1.20000
AFIX   0
C34   1    1.021273    0.329766   -0.058529    11.00000    0.02214    0.02929 =
         0.01896   -0.00952    0.00241   -0.01018
AFIX  43
H34   2    1.078511    0.341684   -0.136577    11.00000   -1.20000
AFIX   0
C35   1    1.043396    0.212753    0.033036    11.00000    0.01670    0.02419 =
         0.02219   -0.01220    0.00296   -0.00536
AFIX  43
H35   2    1.115481    0.144177    0.017895    11.00000   -1.20000
AFIX   0
C36   1    0.959163    0.194005    0.149863    11.00000    0.01277    0.01810 =
         0.01908   -0.00816   -0.00069   -0.00334
C37   1    0.979049    0.073395    0.246336    11.00000    0.01417    0.01503 =
         0.02347   -0.01038   -0.00113   -0.00042
C38   1    0.896023    0.055774    0.358397    11.00000    0.01667    0.01366 =
         0.01986   -0.00666   -0.00177   -0.00106
AFIX  43
H38   2    0.909193   -0.025440    0.421005    11.00000   -1.20000
AFIX   0
C39   1    0.789429    0.158650    0.382185    11.00000    0.01302    0.01546 =
         0.01898   -0.00766   -0.00155   -0.00222
C40   1    0.704280    0.139857    0.503491    11.00000    0.01524    0.01599 =
         0.01958   -0.00951   -0.00169   -0.00081
AFIX  43
H40   2    0.648779    0.212511    0.515960    11.00000   -1.20000
AFIX   0
C41   1    0.696221    0.032036    0.598155    11.00000    0.02031    0.01558 =
         0.01946   -0.00882   -0.00211   -0.00132
AFIX  43
H41   2    0.747798   -0.043766    0.590881    11.00000   -1.20000
AFIX   0
C42   1    0.606437    0.031334    0.714500    11.00000    0.01981    0.01843 =
         0.01831   -0.00742   -0.00261   -0.00484
C43   1    0.346624    0.352746    0.174194    11.00000    0.02347    0.02981 =
         0.03886   -0.01898   -0.00904   -0.00330
AFIX 137
H43A  2    0.338563    0.440950    0.121314    11.00000   -1.50000
H43B  2    0.248050    0.322155    0.157519    11.00000   -1.50000
H43C  2    0.472623    0.306455    0.160087    11.00000   -1.50000
AFIX   0
C44   1    1.092299   -0.142746    0.301245    11.00000    0.02325    0.01559 =
         0.02622   -0.01081   -0.00473    0.00230
AFIX 137
H44A  2    1.167172   -0.199490    0.266594    11.00000   -1.50000
H44B  2    0.962583   -0.159077    0.325956    11.00000   -1.50000
H44C  2    1.152098   -0.155354    0.371067    11.00000   -1.50000
AFIX   0
C45   1    0.529830   -0.096538    0.916684    11.00000    0.02550    0.03261 =
         0.01622   -0.00840   -0.00076   -0.01000
AFIX  23
H45A  2    0.395982   -0.051340    0.915262    11.00000   -1.20000
H45B  2    0.605579   -0.061320    0.947108    11.00000   -1.20000
AFIX   0
C46   1    0.540416   -0.232650    0.995952    11.00000    0.03461    0.03635 =
         0.02067    0.00069   -0.00737   -0.01669
AFIX 137
H46A  2    0.456097   -0.264770    0.969145    11.00000   -1.50000
H46B  2    0.500231   -0.244250    1.078897    11.00000   -1.50000
H46C  2    0.671797   -0.277368    0.991316    11.00000   -1.50000
AFIX   0
HKLF 4


REM  mo_1524_cg_0m_a.res in P1
REM wR2 = 0.066206, GooF = S = 1.03883, Restrained GooF = 1.03866 for all data
REM R1 = 0.025917 for 9720 Fo > 4sig(Fo) and 0.027234 for all 9983 data
REM 493 parameters refined using 3 restraints

END

WGHT      0.0354      0.1943

REM Highest difference peak  0.281,  deepest hole -0.196,  1-sigma level  0.035
Q1    1   0.0941  0.9593  0.7959  11.00000  0.05    0.28
Q2    1   0.9681  0.1367  0.1900  11.00000  0.05    0.26
Q3    1   0.8534  0.3578  0.1298  11.00000  0.05    0.24
Q4    1   0.8348  0.1061  0.3713  11.00000  0.05    0.23
;
_shelx_res_checksum              63359
_shelx_hkl_file                  
;
  -1   0   0 16.7379 0.49320  17
  -1   0   0 17.4184 0.71103   7
  -1   0   0 19.3756 0.63009   2
  -1   0   0 17.9854 0.68753   2
  -1   0   0 18.6803 0.71237   6
  -1   0   0 17.6862 0.61016  20
  -1   0   0 17.8424 0.78564  18
  -1   0   0 17.9116 0.46106  11
  -1   0   0 18.5903 0.68792  21
  -1   0   0 17.4457 0.72289  21
  -1   0   0 18.2192 0.70097  10
  -1   0   0 17.6195 0.66590  12
  -1   0   0 18.2932 0.66782   5
  -1   0   0 18.0458 0.79783  18
   1   0   0 18.6940 0.63492  20
   1   0   0 17.9825 0.67371   5
   1   0   0 19.2027 0.70287   6
   1   0   0 18.8661 0.79991  18
   1   0   0 18.6029 0.68362   2
   1   0   0 19.3130 0.74185  10
   1   0   0 18.3196 0.72640  21
   1   0   0 18.1442 0.65235  12
   1   0   0 18.0804 0.79379  18
   1   0   0 18.5661 0.63236   2
   1   0   0 17.2370 0.46071  11
   1   0   0 18.1788 0.71943   7
  -2   0   0 1256.62 21.3238  18
  -2   0   0 1251.36 20.2019  11
  -2   0   0 1290.24 21.0088  10
  -2   0   0 1228.99 20.8725   2
  -2   0   0 1235.68 20.8090  12
  -2   0   0 1270.78 20.9596   6
  -2   0   0 1252.60 20.2979  17
  -2   0   0 1257.26 20.9247  21
  -2   0   0 1245.56 20.6893   2
  -2   0   0 1266.24 20.8331   5
  -2   0   0 1283.63 21.0817   7
  -2   0   0 1304.17 21.9513  18
  -2   0   0 1248.51 21.0648  21
   2   0   0 1282.84 21.0758  10
   2   0   0 1263.22 20.2635  11
   2   0   0 1263.28 20.7685  16
   2   0   0 1270.55 21.1031   7
   2   0   0 1283.98 20.8361  12
   2   0   0 1270.17 20.7755  20
   2   0   0 1273.56 21.0003   6
   2   0   0 1259.91 20.8933   5
   2   0   0 1265.42 20.7514   2
   2   0   0 1245.54 20.9350   2
   2   0   0 1246.32 21.1081  21
   2   0   0 1257.53 21.3725  18
   2   0   0 1261.29 21.0056  21
  -3   0   0 151.915 4.27268  18
  -3   0   0 148.367 3.92386  21
  -3   0   0 158.792 3.86451   6
  -3   0   0 150.302 3.80152  21
  -3   0   0 157.261 3.56894  20
  -3   0   0 154.275 3.70782   5
  -3   0   0 152.251 3.79383   2
  -3   0   0 152.488 3.54990   2
  -3   0   0 156.020 2.97686  11
  -3   0   0 154.388 3.10678  17
  -3   0   0 155.130 3.96850   7
  -3   0   0 157.012 3.87242  10
   3   0   0 158.038 3.95707   7
   3   0   0 161.749 3.71272  12
   3   0   0 151.446 3.84597   5
   3   0   0 153.389 3.60901  20
   3   0   0 159.785 4.33856  18
   3   0   0 154.695 3.60501  16
   3   0   0 153.014 3.58084   2
   3   0   0 155.450 3.94003  10
   3   0   0 155.827 4.25284  18
   3   0   0 155.007 3.84364   6
   3   0   0 155.260 3.99939  21
   3   0   0 156.583 3.89584  21
  -4   0   0 265.895 4.90552  11
  -4   0   0 273.773 6.20871  21
  -4   0   0 262.283 5.06595  17
  -4   0   0 261.334 5.94789   5
  -4   0   0 264.274 5.88318  13
  -4   0   0 264.995 6.16972  10
  -4   0   0 263.217 6.67477  18
  -4   0   0 255.616 5.70067  20
  -4   0   0 270.299 5.82539   2
  -4   0   0 272.059 7.65196  18
   4   0   0 268.590 6.22387   6
   4   0   0 271.428 6.75822  18
   4   0   0 263.376 6.71933  18
   4   0   0 260.219 6.32581  21
   4   0   0 271.466 6.28335   7
   4   0   0 264.963 5.83302  12
   4   0   0 264.300 6.06942   2
  -5   0   0 17.6108 1.48879  21
  -5   0   0 16.8677 1.48326  10
  -5   0   0 15.3763 1.35460   5
  -5   0   0 16.5141 1.66069  18
  -5   0   0 16.9940 1.28028  20
  -5   0   0 17.1947 1.30785   2
  -5   0   0 17.4389 0.91940  17
  -5   0   0 17.2391 1.38847  13
   5   0   0 18.8800 1.74913   6
   5   0   0 16.5113 1.28786  12
   5   0   0 17.0120 1.70860  18
   5   0   0 15.2268 1.37982   2
  -6   0   0 16.7753 1.61712  21
  -6   0   0 17.1553 1.47543   2
  -6   0   0 16.9891 1.00916  17
  -6   0   0 17.2303 1.62937   5
  -6   0   0 16.7709 0.87364  11
  -6   0   0 15.9928 1.47401  13
  -6   0   0 17.0403 1.71998  10
  -6   0   0 16.2609 2.13652  18
  -6   0   0 15.7773 1.39521  20
   6   0   0 18.9008 1.74417   7
   6   0   0 17.0383 1.61264   2
   6   0   0 16.5348 1.15768   9
   6   0   0 21.7620 3.34029  18
   6   0   0 14.5786 1.56406  12
   6   0   0 15.6119 1.59190   6
   6   0   0 21.5511 1.92420  21
  -7   0   0 1.85209 0.99864  18
  -7   0   0 4.62594 1.19869  10
  -7   0   0 2.38788 0.63623  17
  -7   0   0 2.57146 0.84134   2
  -7   0   0 5.52078 1.31669  21
  -7   0   0 4.41685 1.15402  13
  -7   0   0 3.86595 0.51324  11
  -7   0   0 2.58879 0.78077  20
   7   0   0 3.68377 0.88733  12
   7   0   0 2.68463 1.00990  21
   7   0   0 3.11917 0.80100   9
   7   0   0 3.57938 1.48843  18
   7   0   0 4.04085 1.13846   6
   7   0   0 3.90937 1.21490   2
  -8   0   0 2.03484 1.05319  13
  -8   0   0 2.84173 0.92872   2
  -8   0   0 2.25302 0.83861  20
  -8   0   0 3.76545 1.15468   5
  -8   0   0 4.05821 1.39497  18
  -8   0   0 3.41726 1.23778  21
   8   0   0 2.48108 1.21402   6
   8   0   0 3.97328 0.79191   9
   8   0   0 4.06815 1.30456  18
   8   0   0 1.54153 0.86425  12
   8   0   0 2.82256 1.18665  21
   8   0   0 4.12667 1.22586   2
  -9   0   0 8.12371 2.14635   5
  -9   0   0 7.76278 2.30617  18
  -9   0   0 6.77976 1.68739  21
  -9   0   0 5.68102 1.84348  10
  -9   0   0 6.97224 1.73318  13
  -9   0   0 6.07535 1.52870  20
   9   0   0 7.71025 1.25184   9
   9   0   0 8.12682 1.51796  12
   9   0   0 13.9047 2.34396  21
   9   0   0 9.15916 2.09533  18
   9   0   0 11.2478 2.13474   6
   9   0   0 7.81233 2.36651   2
   9  -1   0 7.66289 1.63994  12
   9  -1   0 12.5086 2.51338  18
   9  -1   0 9.75135 2.07793  21
   9  -1   0 7.55283 1.81166   2
   9  -1   0 8.30936 1.29052   9
   9  -1   0 8.17502 2.00238   6
  -9   1   0 5.75231 1.82864  18
  -9   1   0 5.99920 1.67866  13
  -9   1   0 7.24004 1.72635   5
  -9   1   0 9.84201 2.08805  10
  -9   1   0 9.08599 1.57994   2
   8  -1   0 68.7653 4.41573  18
   8  -1   0 60.1175 2.69436   9
   8  -1   0 71.4632 4.11039  21
   8  -1   0 62.8647 3.76243   6
   8  -1   0 64.6387 3.51317   2
   8  -1   0 59.3603 2.95081  12
  -8   1   0 64.1146 3.38025   2
  -8   1   0 60.5227 3.65167  21
  -8   1   0 69.2069 3.99103  10
  -8   1   0 65.5097 4.40194  18
  -8   1   0 62.7025 3.50932   5
  -8   1   0 61.3383 3.15360  20
  -8   1   0 64.1358 3.55014  13
   7  -1   0 44.2965 2.98377  21
   7  -1   0 42.9481 2.27123  12
   7  -1   0 43.8043 3.26418  18
   7  -1   0 39.2969 2.74425   6
   7  -1   0 44.0212 2.10189   9
  -7   1   0 45.3404 2.60073   2
  -7   1   0 42.8011 2.94012  10
  -7   1   0 41.3171 3.16503  18
  -7   1   0 44.1233 2.49909  20
  -7   1   0 41.6549 2.78727  21
  -7   1   0 44.8702 3.38498   5
  -7   1   0 42.0212 2.69992  13
   6  -1   0 20.6253 1.96640  21
   6  -1   0 24.3722 2.26833  18
   6  -1   0 20.6928 1.49150  12
   6  -1   0 20.2487 1.75191   2
   6  -1   0 20.0478 1.33544   9
   6  -1   0 20.5501 1.87076   6
  -6   1   0 23.3554 1.99784  10
  -6   1   0 22.2853 1.82818   5
  -6   1   0 18.9950 1.77011  21
  -6   1   0 21.6295 1.67570   2
  -6   1   0 23.9124 1.68528  20
  -6   1   0 26.0283 1.93381  13
  -6   1   0 23.3498 0.82124  11
  -6   1   0 24.2895 2.30311  18
   5  -1   0 64.4624 2.87889   7
   5  -1   0 58.9223 2.14945   9
   5  -1   0 65.8674 2.89633   6
   5  -1   0 59.8791 2.30067  12
   5  -1   0 59.5229 3.10371  18
   5  -1   0 57.2072 3.27424  21
   5  -1   0 58.9717 2.61626   2
  -5   1   0 62.2184 1.48452  11
  -5   1   0 63.4366 2.77969  21
  -5   1   0 63.8119 2.54710   2
  -5   1   0 61.1682 2.72305  13
  -5   1   0 58.9268 2.02367  17
  -5   1   0 66.1043 3.25443  18
  -5   1   0 62.5723 2.66275   5
  -5   1   0 60.9216 2.42336  20
   4  -1   0 43.7834 2.16890  21
   4  -1   0 48.1771 1.73230   9
   4  -1   0 43.1528 2.36397  18
   4  -1   0 46.2489 2.18381   7
   4  -1   0 43.5421 2.12766   6
   4  -1   0 43.5991 2.00738   2
   4  -1   0 45.1511 1.76453  12
  -4   1   0 40.2615 2.07777  10
  -4   1   0 42.0243 1.55199  17
  -4   1   0 41.4061 1.98159  21
  -4   1   0 46.0882 1.82146  20
  -4   1   0 41.9049 1.93513   5
  -4   1   0 42.2385 2.29482  18
  -4   1   0 43.3337 1.84435   2
  -4   1   0 42.8248 2.03278  13
  -4   1   0 39.1640 1.75155  12
  -4   1   0 39.9682 2.27289  18
  -4   1   0 42.1957 1.06662  11
   3  -1   0 81.2101 2.23127  12
   3  -1   0 83.6063 2.70655   6
   3  -1   0 82.6240 2.35210   2
   3  -1   0 85.6793 2.73187   7
   3  -1   0 82.4480 2.72758  21
   3  -1   0 81.4764 2.91376  18
   3  -1   0 81.2936 2.89986  18
   3  -1   0 82.5033 2.21354   9
   3  -1   0 85.3548 2.84040  10
   3  -1   0 83.5349 2.54093   2
   3  -1   0 81.9430 2.38124  20
  -3   1   0 80.2883 2.29433  12
  -3   1   0 81.7192 2.37457   2
  -3   1   0 82.0501 2.71141  21
  -3   1   0 79.0715 2.45854   5
  -3   1   0 86.1655 2.17736  17
  -3   1   0 80.7452 2.73224  10
  -3   1   0 83.5209 2.32655  20
  -3   1   0 82.7524 1.60377  11
  -3   1   0 80.7344 2.91330  18
  -3   1   0 79.8049 2.56832  21
   2  -1   0 1761.00 28.0426  16
   2  -1   0 1690.11 27.7982  17
   2  -1   0 1709.94 28.6307  18
   2  -1   0 1760.34 28.5750  10
   2  -1   0 1717.96 28.6099  18
   2  -1   0 1673.17 28.0585   5
   2  -1   0 1741.27 27.9498  20
   2  -1   0 1729.35 28.3522  21
   2  -1   0 1670.87 27.8948   2
   2  -1   0 1725.06 27.7199  12
  -2   1   0 1688.96 27.6217  12
  -2   1   0 1740.66 29.7633  10
  -2   1   0 1734.93 28.5164  18
  -2   1   0 1704.72 27.6580  17
  -2   1   0 1724.27 28.2718   7
  -2   1   0 1676.86 27.9687   2
  -2   1   0 1706.61 28.1908   6
  -2   1   0 1683.76 28.1798  21
   1  -1   0 228.345 4.12114  17
   1  -1   0 225.831 4.14504   5
   1  -1   0 230.405 4.31684   6
   1  -1   0 224.273 4.37379  18
   1  -1   0 226.713 4.36998  18
   1  -1   0 224.396 4.02494   2
   1  -1   0 231.365 3.85059  12
   1  -1   0 235.306 4.47175  10
   1  -1   0 230.381 4.11947   2
   1  -1   0 228.542 3.91326  16
   1  -1   0 219.769 4.23198  21
   1  -1   0 222.519 4.07372   9
   1  -1   0 223.121 4.17267  21
  -1   1   0 225.466 4.24594   7
  -1   1   0 224.119 3.96333   2
  -1   1   0 225.406 3.93189  20
  -1   1   0 218.539 3.81225  16
  -1   1   0 222.699 4.08612  21
  -1   1   0 224.580 3.78245  12
  -1   1   0 219.908 4.15853  21
  -1   1   0 220.676 4.29361  18
  -1   1   0 209.442 4.02563   2
  -1   1   0 218.888 4.04506   5
  -1   1   0 221.866 4.33165  10
  -1   1   0 223.348 3.99978   9
  -1   1   0 219.071 4.01804  17
  -1   1   0 217.733 4.28433  18
  -1   1   0 224.428 4.21959   6
   0   1   0 0.07130 0.20009  13
  -1  -1   0 520.790 8.46156  10
  -1  -1   0 516.868 8.27283  17
  -1  -1   0 530.392 8.61818  14
  -1  -1   0 512.163 8.48903   6
  -1  -1   0 511.743 8.45057   2
  -1  -1   0 523.266 8.38534  13
  -1  -1   0 508.693 8.51083  11
  -1  -1   0 509.851 8.63892  21
  -1  -1   0 517.606 8.59093   5
  -1  -1   0 513.497 8.56092  20
  -1  -1   0 522.112 8.67989   7
  -1  -1   0 507.008 8.51585   2
  -1  -1   0 515.097 8.82167  12
   1   1   0 514.830 8.61612  20
   1   1   0 521.464 8.86567  12
   1   1   0 524.640 8.59080  11
   1   1   0 521.115 8.69957  21
   1   1   0 493.840 8.53608   6
   1   1   0 518.273 8.53142   2
   1   1   0 523.533 8.81681  18
   1   1   0 526.780 8.61823   4
   1   1   0 517.483 8.80192  18
   1   1   0 513.475 8.63842  21
   1   1   0 527.342 8.65769   5
   1   1   0 528.590 8.62658   2
   1   1   0 524.914 8.71925   7
   1   1   0 515.325 8.66653  14
   1   1   0 529.761 8.53501  10
  -2  -1   0 1519.18 24.3707   6
  -2  -1   0 1479.71 24.0107  11
  -2  -1   0 1475.27 24.8174  18
  -2  -1   0 1481.37 24.6129  12
  -2  -1   0 1503.30 24.4530  21
  -2  -1   0 1520.92 24.3125  10
  -2  -1   0 1497.66 24.8194  18
  -2  -1   0 1463.16 24.3857   2
  -2  -1   0 1477.64 24.5326   7
  -2  -1   0 1473.76 24.5718  21
   2   1   0 1502.25 24.9198  21
   2   1   0 1497.10 24.7516   5
   2   1   0 1534.65 25.1847  18
   2   1   0 1487.97 24.7629   2
   2   1   0 1514.31 24.8757   7
   2   1   0 1514.28 24.6733  20
   2   1   0 1527.08 24.7175  10
   2   1   0 1536.95 24.7347   6
   2   1   0 1516.18 24.6163  14
   2   1   0 1497.75 25.1685  18
   2   1   0 1483.47 24.5739   2
   2   1   0 1541.97 24.9725  12
  -3  -1   0 28.4863 1.44406  12
  -3  -1   0 29.1742 1.45745   7
  -3  -1   0 30.1119 1.50069  21
  -3  -1   0 28.1205 1.59333  18
  -3  -1   0 28.7181 1.24659   2
  -3  -1   0 31.1707 1.30987  20
  -3  -1   0 29.1712 0.80540  17
  -3  -1   0 27.5583 1.01387  11
  -3  -1   0 28.8080 1.35831   5
  -3  -1   0 28.8180 1.36926   2
  -3  -1   0 29.2618 1.42076  21
  -3  -1   0 30.1569 1.37061   6
   3   1   0 28.4002 1.47534  21
   3   1   0 29.1559 1.60112  18
   3   1   0 28.5178 1.26789  20
   3   1   0 28.4245 1.20331  14
   3   1   0 26.2871 1.36601  12
   3   1   0 26.9854 1.55820  18
   3   1   0 28.7139 1.36485  10
   3   1   0 30.8083 1.37912   6
   3   1   0 28.7623 1.01883  11
   3   1   0 27.9139 1.23098   2
   3   1   0 27.8653 1.32849   5
   3   1   0 28.2401 1.43424   7
   3   1   0 28.5096 1.36284   2
  -4  -1   0 242.792 4.51385  17
  -4  -1   0 250.846 4.89893  11
  -4  -1   0 254.861 5.55072  20
  -4  -1   0 254.736 5.76384  10
  -4  -1   0 252.720 5.85969  21
  -4  -1   0 247.999 5.45415   2
  -4  -1   0 249.219 5.68916   5
  -4  -1   0 256.366 5.40490  13
   4   1   0 242.376 5.78045  10
   4   1   0 246.644 5.72243  12
   4   1   0 249.495 5.69025   6
   4   1   0 241.594 5.92089  21
   4   1   0 250.551 6.33551  18
   4   1   0 253.401 5.88473   7
  -5  -1   0 42.2144 2.51188  18
  -5  -1   0 43.4285 2.20461  21
  -5  -1   0 40.7691 1.95143  20
  -5  -1   0 39.9036 2.08939  10
  -5  -1   0 40.5468 2.09228   2
  -5  -1   0 39.3750 1.44442  11
  -5  -1   0 40.8758 1.88810  13
  -5  -1   0 42.1823 2.11747   5
   5   1   0 42.1003 2.16066   2
   5   1   0 45.5979 2.17962  12
   5   1   0 41.6151 2.51997  18
   5   1   0 42.1930 2.37288  21
   5   1   0 45.0046 2.30874   7
   5   1   0 38.8599 2.10670   6
  -6  -1   0 102.545 3.91948  21
  -6  -1   0 103.155 3.60109  20
  -6  -1   0 108.792 4.55023  18
  -6  -1   0 102.352 2.40863  17
  -6  -1   0 104.449 3.80006   5
  -6  -1   0 109.866 4.51329  10
  -6  -1   0 102.108 2.74342  11
  -6  -1   0 104.550 3.47142  13
  -6  -1   0 102.131 3.52083   2
   6   1   0 105.775 3.94185   6
   6   1   0 100.951 3.85766   2
   6   1   0 112.436 4.62708  18
   6   1   0 102.422 4.12200  21
   6   1   0 107.303 4.05342   7
   6   1   0 104.645 3.74534  12
  -7  -1   0 92.7367 2.66873  11
  -7  -1   0 95.7043 3.68319  20
  -7  -1   0 92.1555 3.51328  13
  -7  -1   0 95.5554 3.94923   5
  -7  -1   0 94.5477 3.66206   2
  -7  -1   0 94.3505 3.98223  10
  -7  -1   0 98.2728 4.18550  21
   7   1   0 90.2260 3.71526  12
   7   1   0 94.6094 4.01415   6
   7   1   0 96.7597 4.73336  18
   7   1   0 97.6144 4.15276   7
   7   1   0 94.4336 3.00264   9
   7   1   0 96.7102 4.02041   2
   7   1   0 93.2677 4.26731  21
  -8  -1   0 73.2146 3.84945  10
  -8  -1   0 81.2043 3.64706   2
  -8  -1   0 73.9430 2.35547  11
  -8  -1   0 75.6024 3.83691   5
  -8  -1   0 82.1539 4.14336  21
  -8  -1   0 75.4731 3.38860  13
  -8  -1   0 78.7593 3.59179  20
  -8  -1   0 78.8290 4.61142  18
   8   1   0 79.4797 4.03456   6
   8   1   0 83.8157 4.73122  18
   8   1   0 76.2710 2.79894   9
   8   1   0 75.5644 3.60647  12
   8   1   0 78.0001 3.90437   2
   8   1   0 79.6503 4.30596  21
  -9  -1   0 12.3816 2.12804  10
  -9  -1   0 9.65615 1.84572  21
  -9  -1   0 10.0564 1.63138   2
  -9  -1   0 11.8214 1.80534  13
  -9  -1   0 8.14713 2.37625  18
  -9  -1   0 8.27174 1.51302  20
   9   1   0 8.37982 1.85161   6
   9   1   0 7.28913 2.03772  18
   9   1   0 7.59856 1.54261  12
   9   1   0 12.2119 2.36870  21
   9   1   0 8.20928 1.17302   9
   9  -2   0 2.00904 1.41459   6
   9  -2   0 5.67295 1.93476  21
   9  -2   0 2.91314 1.47287  12
   9  -2   0 6.30425 1.26194   9
   9  -2   0 4.07051 1.74634  18
   9  -2   0 3.54764 1.29946   2
  -9   2   0 4.33829 1.46192   5
  -9   2   0 3.00095 1.96765  18
  -9   2   0 5.65565 1.47472   2
  -9   2   0 8.33929 1.84431  21
  -9   2   0 3.68842 1.61682  13
  -9   2   0 4.17556 1.74236  10
  -9   2   0 5.38014 1.60482  20
   8  -2   0 1.35338 0.71230   9
   8  -2   0 1.11998 1.15051  18
   8  -2   0 0.92337 0.64500  12
   8  -2   0 0.09159 0.97603   6
   8  -2   0 0.62547 1.12226  21
   8  -2   0 1.87225 0.94475   2
  -8   2   0 0.70487 1.16097  10
  -8   2   0 -0.0822 0.66502   5
  -8   2   0 -0.0383 0.56043  20
  -8   2   0 -1.8058 0.57500   2
  -8   2   0 -1.3557 0.79746  18
  -8   2   0 1.25933 0.92374  21
   7  -2   0 34.0565 2.73411  21
   7  -2   0 30.3787 2.53907   6
   7  -2   0 31.0327 1.83764  12
   7  -2   0 30.9951 2.80199  18
   7  -2   0 31.3556 2.29278   2
   7  -2   0 29.7264 1.84825   9
  -7   2   0 32.1927 2.47774  21
  -7   2   0 32.5704 2.92846  18
  -7   2   0 34.1464 2.57882  13
  -7   2   0 37.6517 2.82188  10
  -7   2   0 31.3259 2.21547   2
  -7   2   0 29.5387 2.08764  20
  -7   2   0 36.4377 2.47805   5
   6  -2   0 10.1121 1.19896   9
   6  -2   0 10.8968 1.68597   6
   6  -2   0 10.2542 1.17268  12
   6  -2   0 9.96590 1.79562  18
   6  -2   0 8.38287 1.30959   2
   6  -2   0 11.1148 1.71533  21
  -6   2   0 9.80757 1.52020  13
  -6   2   0 10.6654 1.98075  18
  -6   2   0 9.61900 1.60283  21
  -6   2   0 10.4741 1.53181   5
  -6   2   0 8.40933 1.25746   2
  -6   2   0 10.9438 1.70127  10
  -6   2   0 7.76394 1.13705  20
   5  -2   0 67.6069 3.34932  18
   5  -2   0 64.0918 3.00102   6
   5  -2   0 66.1023 2.39108   9
   5  -2   0 63.6303 2.25410  12
   5  -2   0 65.9680 3.09158  21
   5  -2   0 61.8819 2.66140   2
  -5   2   0 61.0211 2.57510   2
  -5   2   0 62.7372 3.05935  10
  -5   2   0 65.9942 3.10163  13
  -5   2   0 65.5450 2.87238  21
  -5   2   0 64.9435 2.50321  20
  -5   2   0 64.6618 2.76530   5
   4  -2   0 404.435 7.85555  16
   4  -2   0 403.951 7.64919  12
   4  -2   0 407.826 7.96557   9
   4  -2   0 400.188 8.79460   6
   4  -2   0 406.479 8.85811  21
   4  -2   0 409.080 8.40078   2
   4  -2   0 400.869 9.22711  18
  -4   2   0 399.844 8.48134  21
  -4   2   0 403.900 7.96766  20
  -4   2   0 409.482 9.00040  10
  -4   2   0 395.170 8.29563   5
  -4   2   0 388.626 7.77436  12
  -4   2   0 404.658 8.13339   2
  -4   2   0 399.676 9.16344  18
  -4   2   0 377.316 9.19613  18
  -4   2   0 402.759 8.35479  17
  -4   2   0 405.649 8.75373  13
   3  -2   0 163.374 3.37295  12
   3  -2   0 164.070 4.25696   6
   3  -2   0 160.718 3.50373  16
   3  -2   0 148.991 3.85425   2
   3  -2   0 152.237 4.14035  21
   3  -2   0 168.032 4.53164  18
   3  -2   0 157.616 3.88003   2
   3  -2   0 161.069 3.70183   9
   3  -2   0 159.396 3.71515  17
  -3   2   0 152.248 3.43520  12
  -3   2   0 160.707 4.39618  10
  -3   2   0 158.655 4.41273  18
  -3   2   0 162.451 3.67116  20
  -3   2   0 156.873 4.15341  21
  -3   2   0 160.057 3.76865   2
  -3   2   0 157.280 3.87925   5
  -3   2   0 150.966 4.38632  18
  -3   2   0 159.229 3.99034  21
  -3   2   0 159.132 4.25718  13
  -3   2   0 150.838 3.63263  17
   2  -2   0 82.3298 1.89499  16
   2  -2   0 77.4688 2.51417  18
   2  -2   0 85.8410 2.70640  10
   2  -2   0 77.5713 2.13945   9
   2  -2   0 80.0896 2.37919  21
   2  -2   0 80.9503 1.74504  12
   2  -2   0 79.9784 2.53810  18
   2  -2   0 84.5597 2.21744   2
   2  -2   0 79.7843 2.02413   2
   2  -2   0 79.5136 2.43633   6
  -2   2   0 80.9023 2.56508  10
  -2   2   0 75.0584 2.35206   2
  -2   2   0 73.5278 2.15927  21
  -2   2   0 78.8839 1.83180  16
  -2   2   0 77.1214 2.29909  21
  -2   2   0 79.6734 2.41370   6
  -2   2   0 74.8813 2.47217  18
  -2   2   0 77.4067 1.77349  12
  -2   2   0 78.4015 2.42846   7
  -2   2   0 79.3128 2.50028  13
  -2   2   0 75.1822 2.36942  15
  -2   2   0 76.2797 2.17050   5
  -2   2   0 76.2318 2.09467   2
  -2   2   0 78.3705 1.98795  20
  -2   2   0 76.6361 2.12848  17
   1  -2   0 1706.19 28.9316  10
   1  -2   0 1772.11 28.4170  21
   1  -2   0 1782.16 28.5126  21
   1  -2   0 1786.15 28.6847  18
  -1   2   0 1818.11 29.0549  21
  -1   2   0 1750.54 29.4788  10
  -1   2   0 1786.82 29.4615  13
  -1   2   0 1799.99 29.1578  17
  -1   2   0 1776.44 29.2051  15
  -1   2   0 1810.57 29.2369  18
  -1   2   0 1834.03 29.2857   6
   0  -2   0 193.382 3.60896   3
   0  -2   0 189.585 3.55007  14
   0  -2   0 199.381 3.31136   4
   0  -2   0 196.284 3.49253   8
   0  -2   0 197.633 3.47885   5
   0  -2   0 191.218 3.68492  17
   0  -2   0 192.222 3.23313  21
   0  -2   0 200.728 3.31714  20
   0  -2   0 193.645 3.47531  11
   0  -2   0 184.321 3.71817  10
   0  -2   0 200.025 3.57798  19
   0  -2   0 195.086 3.53904   6
   0  -2   0 197.605 3.27143  18
   0  -2   0 190.414 3.28806  18
   0  -2   0 197.461 3.63656   9
   0  -2   0 194.436 3.36207  21
   0   2   0 192.620 3.62862  14
   0   2   0 199.652 3.54965  15
   0   2   0 199.807 3.55211  16
   0   2   0 202.955 3.31989  21
   0   2   0 204.794 3.41212   4
   0   2   0 198.114 3.37848  18
   0   2   0 200.606 3.29120  21
   0   2   0 196.569 3.56454  11
   0   2   0 204.935 3.39465  20
   0   2   0 195.042 3.84469  13
   0   2   0 203.325 3.66985  19
   0   2   0 200.406 3.38392  18
   0   2   0 199.206 3.79981  17
   0   2   0 197.311 3.62884   6
   0   2   0 202.944 3.57138   5
   0   2   0 205.515 3.59615   8
   0   2   0 199.653 3.72251   9
   0   2   0 199.705 3.83756  10
  -1  -2   0 299.946 5.14852   9
  -1  -2   0 297.746 5.33679   7
  -1  -2   0 294.354 5.16737  18
  -1  -2   0 295.809 5.23122   8
  -1  -2   0 302.585 5.12659  20
  -1  -2   0 294.032 5.24499  11
  -1  -2   0 292.551 5.08545  21
  -1  -2   0 283.995 4.94420  13
  -1  -2   0 294.706 5.08678   4
  -1  -2   0 284.099 5.30608  14
  -1  -2   0 300.619 4.87003  15
  -1  -2   0 299.032 5.19750   3
  -1  -2   0 294.900 5.24285  19
  -1  -2   0 291.930 5.09206  17
   1   2   0 301.420 5.37756   7
   1   2   0 303.262 5.20089   9
   1   2   0 298.677 4.93575   2
   1   2   0 299.065 5.25110   3
   1   2   0 297.102 5.21871  18
   1   2   0 296.068 5.51424  11
   1   2   0 296.583 5.06348  21
   1   2   0 301.181 5.00954  13
   1   2   0 297.100 5.16308  20
   1   2   0 299.031 4.98509   2
   1   2   0 291.903 5.20394  18
   1   2   0 291.200 5.56810  12
   1   2   0 300.977 5.60638  14
   1   2   0 296.819 5.14643  17
   1   2   0 294.590 5.10183  21
   1   2   0 300.968 5.13716   4
  -2  -2   0 252.536 4.98795  21
  -2  -2   0 249.733 4.88015  21
  -2  -2   0 246.918 5.16330  18
  -2  -2   0 259.330 4.94757  14
  -2  -2   0 256.595 4.24618  13
  -2  -2   0 251.272 4.70088   6
  -2  -2   0 249.146 4.27714  17
  -2  -2   0 249.260 4.75684  11
  -2  -2   0 257.713 4.90345   5
  -2  -2   0 253.701 5.03686   7
  -2  -2   0 253.371 5.16402  18
  -2  -2   0 250.278 4.81039  20
  -2  -2   0 256.178 4.65115  10
  -2  -2   0 256.056 4.62810   2
   2   2   0 249.400 5.00243   7
   2   2   0 254.235 4.71036   2
   2   2   0 250.020 4.83138  20
   2   2   0 245.101 4.70279   6
   2   2   0 256.315 4.90049  21
   2   2   0 252.970 4.90207   5
   2   2   0 257.261 4.94797  14
   2   2   0 257.429 5.01716  21
   2   2   0 258.370 4.68248  10
   2   2   0 257.352 4.83148   4
   2   2   0 252.062 4.76596  11
   2   2   0 253.927 4.87213   2
  -3  -2   0 185.750 4.10866  20
  -3  -2   0 187.293 4.24978  21
  -3  -2   0 184.632 4.38009   2
  -3  -2   0 184.543 3.52314  13
  -3  -2   0 181.627 4.40211  21
  -3  -2   0 190.794 3.88266  11
  -3  -2   0 187.243 4.00938  10
  -3  -2   0 184.650 4.65131  18
  -3  -2   0 181.038 3.14813  17
  -3  -2   0 186.257 3.93241   2
  -3  -2   0 190.018 4.09848   6
  -3  -2   0 184.746 4.34944   7
  -3  -2   0 182.331 4.16864   5
   3   2   0 187.662 4.26565   2
   3   2   0 186.644 4.16222  20
   3   2   0 185.606 4.13016   4
   3   2   0 190.972 4.08752  10
   3   2   0 195.861 4.41685   7
   3   2   0 187.535 4.05322   2
   3   2   0 189.827 4.30500  21
   3   2   0 183.204 4.23439   5
   3   2   0 186.652 4.14953  14
   3   2   0 188.288 4.54550  12
   3   2   0 186.054 4.39493  21
   3   2   0 191.337 3.93602  11
   3   2   0 185.985 4.64727  18
   3   2   0 185.535 4.65199  18
  -4  -2   0 31.6729 1.61887   5
  -4  -2   0 31.9648 1.53911  10
  -4  -2   0 30.3604 1.25716  11
  -4  -2   0 30.8993 1.42633   2
  -4  -2   0 28.1470 1.47575  20
  -4  -2   0 32.1621 1.64919  21
  -4  -2   0 30.3555 1.24072  13
  -4  -2   0 29.4969 0.71390  17
   4   2   0 29.0580 1.23359  11
   4   2   0 28.9875 1.57333   2
   4   2   0 29.7807 1.70258  21
   4   2   0 29.9207 1.60322  21
   4   2   0 31.1367 1.87701  18
   4   2   0 33.2849 1.78390  12
   4   2   0 33.3110 1.73164   7
   4   2   0 32.1478 1.57490   6
   4   2   0 29.1911 1.85797  18
   4   2   0 33.2728 1.57418  10
  -5  -2   0 28.6720 1.64351  20
  -5  -2   0 29.6870 1.43406  13
  -5  -2   0 28.7395 1.92144   5
  -5  -2   0 32.2750 2.16314  18
  -5  -2   0 31.8223 1.36069  11
  -5  -2   0 26.9810 1.66794  10
  -5  -2   0 28.4955 1.79466  21
  -5  -2   0 26.0187 1.52736   2
   5   2   0 30.4405 1.75697   6
   5   2   0 29.6508 2.12299  18
   5   2   0 30.2856 1.89596  12
   5   2   0 30.7199 1.95777  21
   5   2   0 31.4815 2.15480  18
   5   2   0 30.8026 1.88386   7
  -6  -2   0 166.101 4.87391  10
  -6  -2   0 170.879 5.15368  21
  -6  -2   0 164.511 4.58382   2
  -6  -2   0 162.915 5.68469  18
  -6  -2   0 158.792 3.91279  11
  -6  -2   0 160.262 4.25252  13
  -6  -2   0 155.094 4.60922  20
  -6  -2   0 156.978 4.84719   5
  -6  -2   0 145.448 4.23768  13
   6   2   0 168.896 5.01388   6
   6   2   0 165.012 5.10474  12
   6   2   0 157.113 5.23867  21
   6   2   0 163.142 5.73870  18
   6   2   0 163.134 5.06238   2
   6   2   0 165.920 5.19512   7
  -7  -2   0 19.0804 1.79326  10
  -7  -2   0 14.0968 1.08863  11
  -7  -2   0 16.9507 1.62404  20
  -7  -2   0 16.4228 1.40573  13
  -7  -2   0 16.6180 2.10287  21
  -7  -2   0 16.0784 1.51409   2
  -7  -2   0 15.3918 1.91971   5
  -7  -2   0 19.0944 2.19374  18
   7   2   0 16.1992 1.70116   6
   7   2   0 14.7697 1.96191   7
   7   2   0 15.3248 1.66146   2
   7   2   0 15.6405 1.70758  12
   7   2   0 14.5754 1.97287  21
   7   2   0 15.8140 2.21518  18
  -8  -2   0 2.65548 1.06736   5
  -8  -2   0 2.14366 1.01855  10
  -8  -2   0 1.17128 0.80409  13
  -8  -2   0 0.51062 0.71225  20
  -8  -2   0 3.52532 0.97734   2
  -8  -2   0 3.00717 1.86490  21
  -8  -2   0 3.38459 1.28987  18
   8   2   0 2.61274 1.16842   6
   8   2   0 2.79544 1.01935  12
   8   2   0 2.25146 0.92478   9
   8   2   0 1.01954 0.97682  21
   8   2   0 1.68286 0.93588   7
   8   2   0 0.79251 0.80311   2
  -9  -2   0 15.0218 2.05419  20
  -9  -2   0 13.0856 2.24084   5
  -9  -2   0 14.2619 2.35291  21
  -9  -2   0 14.8484 2.20411  10
  -9  -2   0 13.6535 1.81167   2
   9   2   0 13.4180 2.45476  21
   9   2   0 11.7402 1.96917   6
   9   2   0 15.3698 2.06084  12
   9   2   0 12.7028 2.24357   2
   9   2   0 12.8616 2.39890  18
   8  -3   0 4.40790 1.39964  21
   8  -3   0 3.56759 1.33294   6
   8  -3   0 1.84187 1.30779  18
   8  -3   0 4.95662 0.98356  12
   8  -3   0 3.18189 1.14514   2
  -8   3   0 4.22244 1.54954  10
  -8   3   0 4.10794 1.07408  20
  -8   3   0 2.30947 1.25914  18
  -8   3   0 1.86517 1.17684  21
  -8   3   0 3.26075 1.17653   5
  -8   3   0 1.86929 1.19295  13
  -8   3   0 3.69637 1.10508   2
   7  -3   0 1.18008 0.85829   2
   7  -3   0 1.83677 1.16359  21
   7  -3   0 1.17549 0.69788   9
   7  -3   0 0.21511 0.86645   6
   7  -3   0 1.20997 0.61533  12
  -7   3   0 2.12066 1.13536  10
  -7   3   0 0.33442 0.69980  21
  -7   3   0 -0.2202 0.82258  18
  -7   3   0 1.33516 0.87186   2
  -7   3   0 -0.3370 0.97860  20
  -7   3   0 0.91231 0.85665  13
  -7   3   0 2.23273 0.94605   5
   6  -3   0 69.9665 3.08371   2
   6  -3   0 66.4746 3.71875  18
   6  -3   0 67.8315 2.41260  12
   6  -3   0 72.2879 3.63813   6
   6  -3   0 71.9745 2.85638   9
   6  -3   0 68.5917 3.54763  21
  -6   3   0 69.6042 3.05812   2
  -6   3   0 67.3748 3.80705  18
  -6   3   0 67.5653 2.85860  20
  -6   3   0 70.2039 3.65848  10
  -6   3   0 65.1354 3.24761  21
  -6   3   0 71.2294 3.22451   5
  -6   3   0 66.7195 3.49228  13
   5  -3   0 85.1934 3.63651   6
   5  -3   0 89.2354 3.92455  18
   5  -3   0 86.4133 2.51196  12
   5  -3   0 88.8130 3.22002   2
   5  -3   0 79.8837 3.28491   9
   5  -3   0 94.0869 3.74896  21
  -5   3   0 87.3517 3.93703  18
  -5   3   0 88.4443 3.97981  18
  -5   3   0 86.4856 3.69779  13
  -5   3   0 86.4959 3.45078  21
  -5   3   0 88.7245 3.01415  20
  -5   3   0 93.1778 3.89426  10
  -5   3   0 85.5552 3.16478   2
  -5   3   0 84.9806 3.29437   5
   4  -3   0 72.7977 2.24129  16
   4  -3   0 70.0631 3.14442  18
   4  -3   0 77.2050 3.01663  21
   4  -3   0 77.2031 2.56224   9
   4  -3   0 74.9787 2.64621   2
   4  -3   0 66.0541 4.22648   6
  -4   3   0 72.0739 2.58660   2
  -4   3   0 73.7773 3.23843  21
  -4   3   0 72.1814 3.25108  18
  -4   3   0 76.7397 2.77842   5
  -4   3   0 71.9393 2.43192  20
  -4   3   0 73.1591 2.22106  12
  -4   3   0 78.5980 3.21226  13
  -4   3   0 75.7809 3.24142  18
   3  -3   0 7.43975 0.80587   2
   3  -3   0 6.31999 0.65415   2
   3  -3   0 8.19321 1.07235  21
   3  -3   0 8.93177 1.18862  18
   3  -3   0 5.52133 0.77868  17
   3  -3   0 7.08761 0.99374   6
   3  -3   0 5.41169 0.55046  16
   3  -3   0 8.34689 0.93152   9
   3  -3   0 6.79431 0.50195  12
  -3   3   0 5.45338 0.97220  13
  -3   3   0 5.43803 0.82177   5
  -3   3   0 5.80460 1.03367  18
  -3   3   0 4.77470 0.63497  20
  -3   3   0 5.43684 0.76066   2
  -3   3   0 4.56124 0.80618  21
  -3   3   0 5.33531 0.83957  12
  -3   3   0 5.59612 1.03883  10
  -3   3   0 4.62962 0.74323  21
  -3   3   0 4.37772 0.83187  18
   2  -3   0 121.906 3.08808   5
   2  -3   0 126.040 2.79484   2
   2  -3   0 123.197 3.98489  10
   2  -3   0 128.931 3.26952  21
   2  -3   0 125.395 3.39923  18
   2  -3   0 127.957 2.91784   2
   2  -3   0 126.333 3.19531  17
   2  -3   0 128.622 2.36521  12
   2  -3   0 129.186 3.13309   9
   2  -3   0 122.159 3.43809  18
   2  -3   0 128.768 2.58611  16
   2  -3   0 127.776 3.44501   6
  -2   3   0 118.751 3.03251   2
  -2   3   0 122.773 3.60859   3
  -2   3   0 126.325 3.12367   9
  -2   3   0 133.324 3.63072  21
  -2   3   0 129.513 3.13112  21
  -2   3   0 122.519 3.37640  15
  -2   3   0 126.178 3.44025  18
  -2   3   0 129.480 3.68144  10
  -2   3   0 128.859 2.46526  12
  -2   3   0 123.487 3.19387  17
  -2   3   0 129.735 2.87285  20
  -2   3   0 129.853 2.19816  11
  -2   3   0 129.120 3.44833   6
  -2   3   0 127.307 2.95232   2
  -2   3   0 127.997 3.49164  18
  -2   3   0 126.064 3.61087  13
  -2   3   0 123.642 3.08125   5
  -2   3   0 122.393 3.44992   7
  -2   3   0 126.423 2.57881  16
   1  -3   0 83.5374 1.91840   4
   1  -3   0 86.8743 1.73785   2
   1  -3   0 86.1207 2.16089  19
   1  -3   0 82.8129 2.56445   6
   1  -3   0 87.5781 2.61748  10
   1  -3   0 82.5688 2.09506   5
   1  -3   0 80.5416 1.96864  14
   1  -3   0 84.1359 1.72790  16
   1  -3   0 83.1286 2.31236  17
   1  -3   0 87.1048 2.24116   9
   1  -3   0 86.6861 2.11459  21
   1  -3   0 84.4415 1.69481   2
   1  -3   0 85.4905 1.75182  11
   1  -3   0 82.9742 2.02097  21
  -1   3   0 82.4700 2.52838  13
  -1   3   0 85.1128 1.99045   8
  -1   3   0 82.5314 2.18457  18
  -1   3   0 85.2501 2.22701  18
  -1   3   0 85.6566 1.99819  21
  -1   3   0 81.6969 2.07917   5
  -1   3   0 84.8095 1.60159  12
  -1   3   0 82.7030 1.92550   2
  -1   3   0 84.0854 1.67431  16
  -1   3   0 81.2107 2.25813  15
  -1   3   0 83.6032 2.06910  21
  -1   3   0 84.2781 1.86039   2
  -1   3   0 84.6813 1.74619  11
  -1   3   0 82.2251 2.53432  10
  -1   3   0 82.3899 2.31727   6
   0  -3   0 172.552 2.94198  18
   0  -3   0 171.055 3.00818   4
   0  -3   0 166.648 3.43481   3
   0  -3   0 166.087 2.96412  18
   0  -3   0 167.191 3.33950   6
   0  -3   0 166.305 3.37766  14
   0  -3   0 168.046 3.46579   9
   0  -3   0 163.654 2.90353  21
   0  -3   0 171.080 3.28402   8
   0  -3   0 172.346 3.02906  20
   0  -3   0 165.198 3.54989  17
   0  -3   0 166.298 3.25280  11
   0  -3   0 160.974 3.60130  10
   0  -3   0 169.763 3.25373   5
   0  -3   0 174.017 3.41293  19
   0  -3   0 170.109 3.25884  15
   0   3   0 168.852 3.00895  18
   0   3   0 173.289 3.01840  20
   0   3   0 168.287 3.58352  17
   0   3   0 169.705 3.37444   6
   0   3   0 170.749 3.29743   8
   0   3   0 172.697 2.88770  21
   0   3   0 166.677 3.66716  13
   0   3   0 169.756 3.46530   3
   0   3   0 160.864 3.35815  14
   0   3   0 168.456 3.26017   5
   0   3   0 172.365 3.04816   4
   0   3   0 164.380 3.61977  10
   0   3   0 168.903 3.48752   9
   0   3   0 170.498 3.25318  16
   0   3   0 165.486 3.27062  11
   0   3   0 168.986 3.24988  15
   0   3   0 171.910 3.41048  19
   0   3   0 168.827 2.99947  18
   0   3   0 172.863 2.85401  21
  -1  -3   0 459.527 8.10801  17
  -1  -3   0 478.675 7.59642  15
  -1  -3   0 456.251 8.14740  11
  -1  -3   0 475.348 8.11391   9
  -1  -3   0 464.797 7.83734   4
  -1  -3   0 468.565 7.99335  21
  -1  -3   0 463.615 8.10455   3
  -1  -3   0 459.989 7.74122  18
  -1  -3   0 460.032 8.25347  14
  -1  -3   0 475.561 7.89142  20
  -1  -3   0 457.483 7.70010  21
  -1  -3   0 468.802 8.15504  19
  -1  -3   0 471.622 8.11745   8
   1   3   0 454.261 8.35849  12
   1   3   0 458.702 7.66144  18
   1   3   0 464.919 7.51733  21
   1   3   0 456.509 7.64412   6
   1   3   0 454.490 7.90373  13
   1   3   0 454.298 7.77014  20
   1   3   0 467.426 8.05897  17
   1   3   0 470.906 7.49159  21
   1   3   0 464.669 7.65178  18
   1   3   0 460.455 7.73152   4
   1   3   0 470.767 8.01945   9
   1   3   0 452.993 8.05667  11
   1   3   0 433.114 8.09378  14
   1   3   0 451.509 8.00271   8
   1   3   0 458.075 8.04857  19
   1   3   0 459.412 8.01539   3
   1   3   0 472.227 8.21904   7
   1   3   0 466.373 7.46316  15
  -2  -3   0 11.4884 0.74976  21
  -2  -3   0 12.0785 0.43280  13
  -2  -3   0 11.0725 0.72948   4
  -2  -3   0 10.9024 0.54453  15
  -2  -3   0 11.6857 0.52876   2
  -2  -3   0 11.6726 0.83377   7
  -2  -3   0 10.7782 0.73922   3
  -2  -3   0 11.5532 0.56110   2
  -2  -3   0 11.7699 0.75877  11
  -2  -3   0 10.9074 0.58460  17
  -2  -3   0 11.0971 0.81708  18
  -2  -3   0 12.8734 0.78745   8
  -2  -3   0 12.7832 0.83939  14
   2   3   0 12.3086 0.67976   9
   2   3   0 11.3741 0.74321  11
   2   3   0 12.0114 0.63218   6
   2   3   0 10.8739 0.40978  13
   2   3   0 11.7627 0.83460  18
   2   3   0 11.5068 0.70903  20
   2   3   0 11.3002 0.78084  14
   2   3   0 11.5195 0.84031   7
   2   3   0 10.9360 0.58666  17
   2   3   0 11.2852 0.99123  12
   2   3   0 11.3287 0.68721  21
   2   3   0 11.3842 0.69410   4
   2   3   0 11.4839 0.81956  18
   2   3   0 12.1921 0.71350   2
   2   3   0 11.4442 0.61206   2
   2   3   0 11.2648 0.75360   5
   2   3   0 12.2898 0.62460  10
   2   3   0 11.6486 0.78423  19
  -3  -3   0 151.339 3.27617  10
  -3  -3   0 149.553 3.63309  14
  -3  -3   0 152.488 3.54685  20
  -3  -3   0 150.086 3.78745   7
  -3  -3   0 153.603 3.62982   5
  -3  -3   0 148.948 3.59980  21
  -3  -3   0 153.515 3.47578  11
  -3  -3   0 150.234 2.77624  17
  -3  -3   0 150.317 3.25382   2
  -3  -3   0 155.792 3.60945   8
  -3  -3   0 147.668 3.38755   2
  -3  -3   0 152.044 2.67930  13
   3   3   0 149.647 3.68386  21
   3   3   0 148.080 3.60178   5
   3   3   0 144.580 3.34966   2
   3   3   0 148.725 3.45604  11
   3   3   0 144.730 3.35381   6
   3   3   0 155.449 3.97925  18
   3   3   0 152.197 3.31682  10
   3   3   0 154.342 3.97772  18
   3   3   0 152.393 3.62892  21
   3   3   0 153.100 3.75526   7
   3   3   0 153.691 4.09166  12
   3   3   0 146.168 3.47141   4
   3   3   0 152.756 3.61547   2
  -4  -3   0 36.7047 1.65902  20
  -4  -3   0 36.3518 1.53913  10
  -4  -3   0 37.4022 1.76771  21
  -4  -3   0 35.6897 1.08168  13
  -4  -3   0 36.5990 1.59555   6
  -4  -3   0 36.7288 1.12538  13
  -4  -3   0 35.6512 1.97137  18
  -4  -3   0 35.1293 1.78134   2
  -4  -3   0 34.4342 1.68915   5
  -4  -3   0 37.1329 1.51275  11
  -4  -3   0 36.3217 1.49847   2
   4   3   0 35.6970 1.60155   6
   4   3   0 35.4424 1.71998  21
   4   3   0 37.5982 2.05652  18
   4   3   0 37.8076 1.80034   2
   4   3   0 39.5981 2.03615  12
   4   3   0 38.2927 1.84155   7
   4   3   0 38.0429 1.87070  21
   4   3   0 38.8880 2.04739  18
  -5  -3   0 18.5898 1.13250  11
  -5  -3   0 15.9673 1.38075  21
  -5  -3   0 16.2462 1.57857  18
  -5  -3   0 16.7737 1.27618  20
  -5  -3   0 13.8931 1.39965   5
  -5  -3   0 17.0855 1.25274  10
  -5  -3   0 16.3136 0.87888  13
  -5  -3   0 16.5187 1.17757   2
  -5  -3   0 15.9453 0.91561  13
   5   3   0 17.5574 1.25850   6
   5   3   0 13.1663 1.45947  18
   5   3   0 16.4645 1.45252  21
   5   3   0 13.3582 1.29163   2
   5   3   0 17.5681 1.46125   7
  -6  -3   0 129.007 4.39834  21
  -6  -3   0 129.605 3.35614  13
  -6  -3   0 135.794 4.19132  20
  -6  -3   0 129.378 4.94441  18
  -6  -3   0 129.285 4.28161   5
  -6  -3   0 131.521 3.93913   2
  -6  -3   0 128.413 4.03654  10
  -6  -3   0 129.262 3.56704  11
   6   3   0 125.590 4.34549   2
   6   3   0 128.732 4.98275  18
   6   3   0 132.898 4.61866  21
   6   3   0 136.611 4.70504  12
   6   3   0 136.526 4.54216   7
   6   3   0 134.329 5.04614  18
  -7  -3   0 89.3358 3.76114   5
  -7  -3   0 87.5200 4.38339  18
  -7  -3   0 85.3891 2.89038  11
  -7  -3   0 89.8004 3.57812  20
  -7  -3   0 89.6593 3.38505   2
  -7  -3   0 87.4546 3.51350  10
  -7  -3   0 82.7663 2.76199  13
  -7  -3   0 91.8187 3.93919  21
  -7  -3   0 88.0563 2.85863  13
   7   3   0 90.7330 3.90616   2
   7   3   0 94.0516 4.52644  18
   7   3   0 91.8624 4.10209  21
   7   3   0 91.5659 3.97151  12
   7   3   0 91.2140 3.96184   7
   7   3   0 88.6814 3.69609   6
  -8  -3   0 15.2726 1.25494  11
  -8  -3   0 12.7448 1.84641  10
  -8  -3   0 15.0417 1.62199   2
  -8  -3   0 15.6889 2.10529  21
  -8  -3   0 14.5301 2.23286  18
  -8  -3   0 15.5913 2.12155   5
  -8  -3   0 12.9672 1.74173  20
  -8  -3   0 12.6840 1.40925  13
   8   3   0 15.1011 2.16310   2
   8   3   0 11.4818 1.86756  12
   8   3   0 15.8305 2.11512  21
   8   3   0 12.6270 2.14326  18
   8   3   0 16.0520 2.11522   6
  -9  -3   0 5.84547 1.84021  18
  -9  -3   0 7.48630 1.43460   2
  -9  -3   0 4.43186 1.39548   8
  -9  -3   0 7.55540 1.56317  21
  -9  -3   0 8.16636 1.66869  10
  -9  -3   0 5.45288 0.96625  11
  -9  -3   0 8.91144 1.64174  20
  -9  -3   0 6.46520 1.60619   5
   9   3   0 6.71587 1.67472   7
   9   3   0 8.16044 2.28252  18
   9   3   0 8.33655 2.00156  21
   9   3   0 4.98189 1.43165   6
   9   3   0 10.4841 1.87745   2
   9   3   0 7.44325 1.68686  12
   8  -4   0 4.53196 1.64285   6
   8  -4   0 4.83774 1.24373   2
   8  -4   0 8.70517 1.96115  21
   8  -4   0 8.18125 1.88166  18
   8  -4   0 4.21104 1.13630   9
   8  -4   0 4.09273 1.25133   4
  -8   4   0 7.66078 1.61024   5
  -8   4   0 6.55255 1.97901  18
  -8   4   0 3.27796 1.18596   2
  -8   4   0 7.33357 1.84336  13
  -8   4   0 5.73243 1.22207  20
  -8   4   0 9.25745 2.83973  21
  -8   4   0 4.42252 1.72346  10
   7  -4   0 34.5323 2.85922  21
   7  -4   0 29.0015 2.94437  18
   7  -4   0 35.3481 2.21411   9
   7  -4   0 38.1065 2.50293   2
   7  -4   0 34.0619 2.46177   4
   7  -4   0 37.8303 3.00042   6
   7  -4   0 32.4326 1.62465  12
  -7   4   0 34.3042 3.32219  20
  -7   4   0 32.0595 2.84936  13
  -7   4   0 34.0573 2.52067   5
  -7   4   0 35.6929 2.48794   2
  -7   4   0 33.3116 3.08968  18
  -7   4   0 36.5477 3.05439  10
  -7   4   0 33.9612 2.62308  21
   6  -4   0 11.1237 1.48544   2
   6  -4   0 13.9177 1.59740   9
   6  -4   0 13.8298 2.01475  21
   6  -4   0 13.2153 0.96579  12
   6  -4   0 11.4291 1.93016  18
   6  -4   0 11.7366 2.01307   6
  -6   4   0 12.5509 1.29028  20
  -6   4   0 13.7544 1.78054   2
  -6   4   0 12.8776 1.93141  10
  -6   4   0 10.9456 1.66879   5
  -6   4   0 12.2033 2.02624  21
  -6   4   0 12.8001 1.94854  18
  -6   4   0 12.0396 1.95845  13
   5  -4   0 42.0109 2.70555  18
   5  -4   0 37.7120 2.42813  21
   5  -4   0 41.5443 2.59469   6
   5  -4   0 41.2252 2.13019   2
   5  -4   0 39.1492 1.44666  12
   5  -4   0 43.1164 2.12578   9
  -5   4   0 44.1037 2.03349  20
  -5   4   0 36.8173 2.60264  18
  -5   4   0 44.8439 2.82777  10
  -5   4   0 38.7297 2.67996  18
  -5   4   0 36.9076 2.56444  13
  -5   4   0 41.0264 2.33880  21
  -5   4   0 40.7271 2.30262   5
  -5   4   0 40.4932 2.13872   2
   4  -4   0 10.6182 1.62812  18
   4  -4   0 8.79527 0.95628   2
   4  -4   0 8.75164 1.26590  21
   4  -4   0 9.38111 1.39475   6
   4  -4   0 9.55555 1.00404   9
   4  -4   0 9.04500 0.60761  12
   4  -4   0 7.74737 1.11233  17
   4  -4   0 8.36714 0.73856  16
  -4   4   0 12.3673 1.65508  13
  -4   4   0 8.96201 0.71154  12
  -4   4   0 9.29195 1.70538   2
  -4   4   0 7.49115 1.27649  18
  -4   4   0 10.0417 0.94059  20
  -4   4   0 9.03383 1.45998  10
  -4   4   0 9.25663 1.41862  18
  -4   4   0 9.79489 1.23948  21
   3  -4   0 112.174 3.68440  18
   3  -4   0 106.073 2.80930   2
   3  -4   0 111.487 3.35541  17
   3  -4   0 116.560 3.72390   6
   3  -4   0 112.986 2.98933   2
   3  -4   0 111.375 2.25786  12
   3  -4   0 117.297 3.14897   4
   3  -4   0 108.034 2.54761  16
   3  -4   0 115.812 3.49155  21
   3  -4   0 112.685 3.26879   9
  -3   4   0 111.461 2.42299  12
  -3   4   0 114.166 3.73665  18
  -3   4   0 110.228 3.26271  21
  -3   4   0 112.650 3.86795  13
  -3   4   0 113.365 3.27510   5
  -3   4   0 113.060 2.91365  20
  -3   4   0 109.441 3.05896   2
  -3   4   0 107.837 3.67084  18
  -3   4   0 108.821 3.86212  10
   2  -4   0 152.513 3.89715  17
   2  -4   0 153.415 3.39476  14
   2  -4   0 159.934 3.83737   9
   2  -4   0 160.022 3.49743   4
   2  -4   0 151.519 3.76180  21
   2  -4   0 155.979 4.10116   6
   2  -4   0 156.080 3.74685  19
   2  -4   0 148.989 3.66706   5
   2  -4   0 146.594 3.14715   2
   2  -4   0 152.770 3.00620  16
  -2   4   0 152.341 3.40588   2
  -2   4   0 151.514 3.40570   8
  -2   4   0 151.750 2.93553  16
  -2   4   0 150.614 2.76379  12
  -2   4   0 151.448 2.77243  11
  -2   4   0 148.440 3.73871  21
  -2   4   0 143.814 3.50694   2
  -2   4   0 150.403 4.31664  10
  -2   4   0 151.745 3.57063  21
  -2   4   0 144.700 3.92083  18
  -2   4   0 148.720 3.61812   5
  -2   4   0 151.748 3.94830  18
  -2   4   0 146.198 4.23755  13
   1  -4   0 309.863 6.36099  17
   1  -4   0 303.448 5.76872  21
   1  -4   0 321.910 5.58081  11
   1  -4   0 314.540 5.88218  21
   1  -4   0 308.576 6.26267   6
   1  -4   0 315.787 6.75605  10
   1  -4   0 314.059 5.65989   4
   1  -4   0 320.094 6.11729  19
   1  -4   0 317.027 5.92758  14
   1  -4   0 307.934 6.02896  18
   1  -4   0 315.487 5.50357  16
   1  -4   0 313.488 6.00741  18
   1  -4   0 305.461 5.95631   5
   1  -4   0 312.880 6.21129   9
  -1   4   0 313.451 6.33228   6
  -1   4   0 310.677 5.30888  12
  -1   4   0 314.171 5.38009  16
  -1   4   0 312.294 5.56820  11
  -1   4   0 315.032 6.15905   8
  -1   4   0 303.875 6.36718  17
  -1   4   0 315.280 5.90290  21
  -1   4   0 313.577 6.70747  13
  -1   4   0 300.686 6.17426   9
  -1   4   0 325.052 6.75684  10
  -1   4   0 316.524 6.07961  18
  -1   4   0 308.882 6.24052   3
  -1   4   0 309.762 5.63885   2
  -1   4   0 314.312 6.02723  18
  -1   4   0 314.138 5.56407   2
  -1   4   0 311.140 5.71249  21
  -1   4   0 307.224 6.55923  15
   0  -4   0 116.110 2.21737  21
   0  -4   0 117.721 2.62695  11
   0  -4   0 118.897 2.87674   9
   0  -4   0 116.504 2.76496  14
   0  -4   0 121.434 2.79718  19
   0  -4   0 119.060 2.98746  17
   0  -4   0 118.752 2.31936   4
   0  -4   0 122.915 2.64189  15
   0  -4   0 116.091 2.59892   5
   0  -4   0 117.427 2.20194  21
   0  -4   0 117.383 2.23610  18
   0  -4   0 118.785 2.72229   6
   0  -4   0 115.958 3.03312  10
   0   4   0 118.793 2.65984   8
   0   4   0 119.614 2.88965   9
   0   4   0 117.741 3.44408  13
   0   4   0 119.734 2.35375   4
   0   4   0 117.494 2.61330   5
   0   4   0 119.088 2.44927  18
   0   4   0 120.873 3.01426  14
   0   4   0 121.266 2.09557  21
   0   4   0 121.226 2.31488  20
   0   4   0 116.018 2.72781   6
   0   4   0 115.943 2.78018  19
   0   4   0 112.746 2.61576  11
   0   4   0 118.769 2.30110  18
   0   4   0 119.280 2.60087  16
   0   4   0 118.604 2.05769  21
   0   4   0 117.898 3.06552  10
   0   4   0 119.777 3.00844  17
   0   4   0 118.012 3.11952   3
  -1  -4   0 70.9612 2.08048  14
  -1  -4   0 73.6267 1.54616  15
  -1  -4   0 73.6206 1.96807   8
  -1  -4   0 75.2648 1.72999  20
  -1  -4   0 73.0205 1.42504  21
  -1  -4   0 73.8747 2.10012   7
  -1  -4   0 76.8830 1.71901   6
  -1  -4   0 75.3334 1.53937  21
  -1  -4   0 68.5093 1.96628  11
  -1  -4   0 75.6314 2.04866   9
  -1  -4   0 76.6676 2.05518  19
  -1  -4   0 72.5119 1.67613   4
   1   4   0 71.7757 2.05717  17
   1   4   0 74.4771 2.02428  11
   1   4   0 70.1996 2.20113   9
   1   4   0 73.7829 1.99085  10
   1   4   0 72.6094 2.00708   3
   1   4   0 73.4396 2.01104  19
   1   4   0 75.9939 1.55625  18
   1   4   0 75.6753 2.19724   7
   1   4   0 71.2791 1.69032   6
   1   4   0 72.8620 2.08917  14
   1   4   0 75.9831 1.47868  15
   1   4   0 76.1906 1.45163  18
   1   4   0 72.1400 2.00785  13
   1   4   0 73.9994 1.73800  20
  -2  -4   0 137.447 3.41349   9
  -2  -4   0 142.361 2.63784  15
  -2  -4   0 138.233 3.15696  18
  -2  -4   0 139.466 3.20146   3
  -2  -4   0 138.604 3.31212  21
  -2  -4   0 142.777 3.31532  19
  -2  -4   0 140.053 3.42599   7
  -2  -4   0 141.746 3.28590   8
  -2  -4   0 140.707 3.42167  14
  -2  -4   0 141.935 3.05837  17
  -2  -4   0 136.511 3.30456   4
  -2  -4   0 143.866 3.11421  20
   2   4   0 134.578 3.27223   7
   2   4   0 134.881 2.66448  13
   2   4   0 135.695 2.83220  21
   2   4   0 133.581 3.17294  19
   2   4   0 138.066 2.72945   2
   2   4   0 131.504 3.57084  12
   2   4   0 128.710 3.21988  20
   2   4   0 130.266 3.16294  11
   2   4   0 133.662 3.02553  18
   2   4   0 134.406 3.15619   8
   2   4   0 136.449 2.92094   4
   2   4   0 134.599 2.95753  17
   2   4   0 137.726 3.03530   9
   2   4   0 116.466 3.17954  14
   2   4   0 130.470 2.73408   2
   2   4   0 130.717 3.20001   5
   2   4   0 137.728 2.78953  10
   2   4   0 133.477 3.03566  18
   2   4   0 137.488 2.77822  21
  -3  -4   0 13.9985 0.94198  20
  -3  -4   0 14.9330 0.71284  17
  -3  -4   0 15.2858 0.97108  21
  -3  -4   0 14.2205 0.98576   8
  -3  -4   0 13.8722 1.05467   7
  -3  -4   0 15.2498 0.76418  15
  -3  -4   0 14.2263 0.95132  11
  -3  -4   0 14.2616 1.03528  14
  -3  -4   0 14.7780 0.71572   2
  -3  -4   0 14.3192 0.96846   3
   3   4   0 14.5005 1.09114  18
   3   4   0 13.9874 0.82205   2
   3   4   0 14.3952 1.06512   5
   3   4   0 14.6523 1.05323   7
   3   4   0 15.6851 1.10623  18
   3   4   0 13.8657 0.96184  21
   3   4   0 16.0044 1.00380   2
   3   4   0 14.0071 0.95124   9
   3   4   0 14.8925 0.92623  21
   3   4   0 15.1833 0.92365   4
   3   4   0 14.2524 0.80725   6
   3   4   0 14.8533 1.30654  12
  -4  -4   0 74.4137 2.38664  11
  -4  -4   0 70.1495 2.22606   2
  -4  -4   0 69.7260 1.52993  17
  -4  -4   0 69.6403 2.82854  21
  -4  -4   0 73.1823 2.45178  20
  -4  -4   0 72.2992 2.39877  10
  -4  -4   0 73.4149 2.13377   2
  -4  -4   0 74.5098 2.49822   8
  -4  -4   0 75.2914 2.84114  18
   4   4   0 75.2075 2.90128  18
   4   4   0 72.6833 2.21898  10
   4   4   0 75.2384 2.63054  21
   4   4   0 75.3624 2.57005   2
   4   4   0 76.2074 2.91295  18
   4   4   0 76.1910 2.14563   9
   4   4   0 77.0930 2.55650  21
   4   4   0 78.0805 3.06253  12
   4   4   0 77.2215 2.69089   7
   4   4   0 71.6027 2.29470   6
  -5  -4   0 90.0293 1.90194  13
  -5  -4   0 90.6163 1.88288  13
  -5  -4   0 91.6700 3.09146  20
  -5  -4   0 90.1666 2.78332  10
  -5  -4   0 92.1742 2.87910  11
  -5  -4   0 92.8446 3.11385   8
  -5  -4   0 94.0562 2.79300   2
  -5  -4   0 93.2736 3.27878  21
  -5  -4   0 91.3879 3.61517  18
  -5  -4   0 91.8775 3.28298   5
   5   4   0 89.7011 3.19933   2
   5   4   0 93.8934 3.80034  18
   5   4   0 92.5335 2.91353  10
   5   4   0 94.6829 3.36705  21
   5   4   0 89.8660 3.21557  21
   5   4   0 92.5881 3.32445   7
   5   4   0 93.0245 3.62237  12
   5   4   0 92.9232 2.97993   6
   5   4   0 92.0345 3.66086  18
  -6  -4   0 69.2861 3.05711  21
  -6  -4   0 69.4158 3.00615   5
  -6  -4   0 69.6402 1.86347  13
  -6  -4   0 73.7755 2.94416   8
  -6  -4   0 71.9662 2.61443  11
  -6  -4   0 75.2723 3.70554  18
  -6  -4   0 68.6990 2.09068  13
  -6  -4   0 67.7432 2.64973  10
  -6  -4   0 72.1441 2.95164  20
  -6  -4   0 74.2815 2.68887   2
   6   4   0 72.9120 3.25598  21
   6   4   0 69.5888 2.86744   6
   6   4   0 69.8807 3.52563  18
   6   4   0 72.7713 3.19755   7
   6   4   0 71.5444 3.41898  12
   6   4   0 72.4777 3.59363  18
   6   4   0 74.0362 3.18430   2
  -7  -4   0 19.2822 1.84854   5
  -7  -4   0 24.0577 1.69431   2
  -7  -4   0 20.6288 1.76988  20
  -7  -4   0 20.6059 1.45359  11
  -7  -4   0 19.4524 2.17873  18
  -7  -4   0 21.6795 1.67656  10
  -7  -4   0 19.6455 1.11468  13
  -7  -4   0 20.1057 1.11853  13
  -7  -4   0 20.5335 1.73927   8
  -7  -4   0 19.5385 1.86504  21
   7   4   0 20.5883 1.95914   7
   7   4   0 20.6246 2.81444  18
   7   4   0 18.3094 1.70550   6
   7   4   0 19.0140 2.00752  12
   7   4   0 21.5973 2.16246  21
   7   4   0 21.5065 1.94202   2
   7   4   0 20.1864 2.20801  18
  -8  -4   0 11.5480 1.19181  11
  -8  -4   0 15.4304 1.90433   8
  -8  -4   0 10.1941 1.60006  20
  -8  -4   0 11.8042 1.80495   5
  -8  -4   0 11.6524 1.83203  21
  -8  -4   0 8.94474 1.74779  18
  -8  -4   0 10.3099 1.51857  10
   8   4   0 16.1876 2.00924   6
   8   4   0 15.1766 2.08479  21
   8   4   0 11.7541 1.87377   7
   8   4   0 17.2838 1.87613   2
   8   4   0 13.5376 2.38508  18
   8   4   0 11.8923 1.91317  12
  -9  -4   0 8.13095 1.38950   2
  -9  -4   0 7.77761 1.78833  21
  -9  -4   0 6.64781 1.44406  10
  -9  -4   0 7.04120 1.09879  11
  -9  -4   0 8.63133 1.80531  20
  -9  -4   0 7.24014 1.44587   8
   9   4   0 8.01720 1.98665  18
   9   4   0 10.2646 1.87786   7
   9   4   0 4.00615 1.41731  12
   9   4   0 8.90916 1.63031   6
   9   4   0 7.51630 1.73037   2
   9   4   0 10.7709 3.10416  21
   8  -5   0 27.5086 2.35574   2
   8  -5   0 26.2246 2.46691   4
   8  -5   0 23.9142 2.98186  21
   8  -5   0 31.0039 3.07120   6
   8  -5   0 29.4998 2.21820   9
  -8   5   0 26.0946 3.45622  10
  -8   5   0 24.4597 3.24367  13
  -8   5   0 26.9248 2.12863  20
  -8   5   0 25.8686 2.45358   2
  -8   5   0 28.5125 3.79158  18
  -8   5   0 25.2985 2.56056  21
   7  -5   0 13.8926 2.39860  18
   7  -5   0 15.5709 1.64353   2
   7  -5   0 19.1578 2.53873   6
   7  -5   0 15.4212 2.36690  21
   7  -5   0 14.7089 2.00400   9
   7  -5   0 13.0651 1.80071   4
  -7   5   0 14.9196 2.50516  10
  -7   5   0 17.0308 1.83423   2
  -7   5   0 16.3970 1.70038  20
  -7   5   0 12.3560 2.28687  13
  -7   5   0 17.2987 2.27885   5
  -7   5   0 16.0892 2.52671  18
  -7   5   0 14.1977 2.04185  21
   6  -5   0 51.2193 3.27510   6
   6  -5   0 51.3997 2.68313   4
   6  -5   0 46.6727 1.57552  12
   6  -5   0 48.2868 2.53422   9
   6  -5   0 51.4090 2.57861   2
   6  -5   0 49.2907 3.33893  18
   6  -5   0 50.2353 3.17095  21
  -6   5   0 51.4144 4.26575  18
  -6   5   0 46.8159 3.94595  13
  -6   5   0 52.4214 2.51914  20
  -6   5   0 49.3127 2.88942  21
  -6   5   0 47.5358 3.22178   5
  -6   5   0 50.1210 3.46104  10
   5  -5   0 12.2819 1.86316   6
   5  -5   0 13.1926 1.68790  21
   5  -5   0 12.4578 1.47475   4
   5  -5   0 10.2868 0.65941  12
   5  -5   0 12.3297 1.30111   9
   5  -5   0 15.8775 2.77177  18
   5  -5   0 11.5675 1.20040   2
  -5   5   0 13.8320 2.03050  18
  -5   5   0 12.9121 1.61909   5
  -5   5   0 8.91949 1.67513  10
  -5   5   0 11.2917 1.70714  18
  -5   5   0 13.0844 1.66944  21
  -5   5   0 10.2453 1.81438  13
  -5   5   0 10.1007 1.17402  20
  -5   5   0 14.1048 1.35519   2
   4  -5   0 110.010 4.09351   6
   4  -5   0 107.281 3.81177  21
   4  -5   0 101.966 3.43034   9
   4  -5   0 103.509 3.11751   2
   4  -5   0 105.754 3.31214   4
   4  -5   0 104.005 2.15987  12
   4  -5   0 99.4297 3.92873  18
   4  -5   0 99.4762 3.51329  17
  -4   5   0 98.2294 3.42600   5
  -4   5   0 92.6611 3.96694  18
  -4   5   0 101.195 3.28251   2
  -4   5   0 104.505 4.02964  18
  -4   5   0 98.4155 3.43313  21
  -4   5   0 103.926 3.05565  20
  -4   5   0 106.073 4.27934  10
  -4   5   0 96.4657 4.06771  13
   3  -5   0 277.123 5.58503   2
   3  -5   0 267.380 5.44063   2
   3  -5   0 274.717 6.46797  17
   3  -5   0 265.799 6.61410  18
   3  -5   0 273.705 5.86240   4
   3  -5   0 274.965 5.67352  14
   3  -5   0 281.274 6.29670   9
   3  -5   0 282.523 6.46196  21
   3  -5   0 267.703 5.13777  16
   3  -5   0 266.206 6.80320  19
   3  -5   0 277.798 7.50484   6
  -3   5   0 271.411 5.88404   2
  -3   5   0 264.282 4.77336  12
  -3   5   0 272.528 6.36099  21
  -3   5   0 270.879 5.61149  20
  -3   5   0 270.186 6.08812  21
  -3   5   0 275.490 7.27304  13
  -3   5   0 280.965 7.27698  10
  -3   5   0 275.252 6.81144  18
  -3   5   0 278.465 6.17980   5
  -3   5   0 256.002 6.66328  18
   2  -5   0 8.52354 1.04448   9
   2  -5   0 7.81024 1.09133  18
   2  -5   0 6.95856 0.47156  11
   2  -5   0 6.24019 0.48065  16
   2  -5   0 6.85297 0.85461  21
   2  -5   0 5.82383 0.93008   6
   2  -5   0 6.71776 0.75805  14
   2  -5   0 6.54804 0.81388  19
   2  -5   0 7.31473 0.68888   4
   2  -5   0 6.52394 0.49924   2
   2  -5   0 8.22887 1.04325  17
   2  -5   0 7.50908 0.77863   2
  -2   5   0 6.48488 0.59876  20
  -2   5   0 6.67466 0.67299   2
  -2   5   0 6.87270 0.92934  18
  -2   5   0 7.59813 0.89214  21
  -2   5   0 6.59592 1.10131  10
  -2   5   0 7.49567 0.46855  11
  -2   5   0 6.26577 0.38170  12
  -2   5   0 6.81729 0.45703  16
  -2   5   0 8.09303 1.15678  13
  -2   5   0 7.81945 0.75496  21
  -2   5   0 7.59860 0.91569   5
  -2   5   0 6.92148 0.92770  18
   1  -5   0 146.699 3.57160  19
   1  -5   0 144.639 3.40262  14
   1  -5   0 147.268 3.28244  21
   1  -5   0 149.416 3.08377   4
   1  -5   0 147.127 3.87482  17
   1  -5   0 149.479 3.74361   6
   1  -5   0 139.053 3.39198   5
   1  -5   0 147.810 3.84531   3
   1  -5   0 147.854 3.73224   9
   1  -5   0 147.681 3.36354  11
   1  -5   0 144.409 3.32973  18
  -1   5   0 139.364 3.26163   8
  -1   5   0 144.969 3.04599  21
  -1   5   0 146.497 2.78076  12
  -1   5   0 141.334 3.01385   2
  -1   5   0 141.927 2.93085  20
  -1   5   0 142.890 3.05716  11
  -1   5   0 143.240 3.35219   5
  -1   5   0 145.712 2.95085   2
  -1   5   0 144.665 3.15782  21
  -1   5   0 138.622 4.06262  13
  -1   5   0 142.385 3.57689  15
  -1   5   0 144.603 2.80491  16
  -1   5   0 146.505 3.41227  18
  -1   5   0 132.428 3.95925  10
  -1   5   0 140.618 3.70828   6
  -1   5   0 143.346 3.35203  18
   0  -5   0 26.6825 1.14221   8
   0  -5   0 28.0691 0.89381   4
   0  -5   0 25.8403 0.78498  21
   0  -5   0 27.4397 1.31523   3
   0  -5   0 27.1422 1.39565  17
   0  -5   0 25.2941 0.76617  21
   0  -5   0 26.1302 1.23045  19
   0  -5   0 25.5424 1.09771  11
   0  -5   0 25.1264 1.10798   5
   0  -5   0 27.2506 1.32441   9
   0  -5   0 26.7465 0.74396  18
   0  -5   0 25.5849 1.39699  10
   0  -5   0 26.8357 0.76401  18
   0  -5   0 26.3545 1.22631  14
   0   5   0 24.9341 1.07482  11
   0   5   0 25.1344 1.03842  15
   0   5   0 23.9528 0.79192  18
   0   5   0 24.5098 1.04039  16
   0   5   0 22.1705 1.33487  10
   0   5   0 24.7134 1.15576  14
   0   5   0 23.7113 0.76906  18
   0   5   0 24.7486 1.22385   3
   0   5   0 23.3941 1.05287   8
   0   5   0 23.6869 0.82075  20
   0   5   0 23.7649 1.41789  13
   0   5   0 24.1846 1.14040   6
   0   5   0 24.7393 1.18790   5
  -1  -5   0 48.3648 1.71827  19
  -1  -5   0 48.2210 1.77521  14
  -1  -5   0 50.2874 1.38664  20
  -1  -5   0 49.7610 1.27417  15
  -1  -5   0 48.7214 1.68112  11
  -1  -5   0 52.4120 1.84530  17
  -1  -5   0 49.6939 1.33170   4
  -1  -5   0 46.9292 1.69584   3
  -1  -5   0 50.9453 1.44710   6
  -1  -5   0 48.0710 1.73632   9
  -1  -5   0 50.9274 1.68192   8
   1   5   0 47.9840 1.77801  17
   1   5   0 46.0096 1.69854  10
   1   5   0 50.0707 1.17631  15
   1   5   0 48.0873 2.58021  14
   1   5   0 47.9858 1.88075  12
   1   5   0 47.1125 1.85491   7
   1   5   0 50.6104 1.56479   5
   1   5   0 52.2838 1.95966  19
   1   5   0 46.5017 2.01394  13
   1   5   0 48.3491 1.67803  11
   1   5   0 48.2503 1.70931   9
   1   5   0 51.0216 1.73269   3
   1   5   0 48.4594 1.34575  20
   1   5   0 47.7468 1.62620   8
   1   5   0 50.2111 1.32954   4
  -2  -5   0 106.230 2.85830  19
  -2  -5   0 109.732 2.77458   9
  -2  -5   0 109.060 2.56462   4
  -2  -5   0 109.442 3.02221  14
  -2  -5   0 105.997 2.81178   8
  -2  -5   0 101.343 2.82396  11
  -2  -5   0 103.093 2.40621  18
  -2  -5   0 106.172 2.06308  15
  -2  -5   0 102.558 2.68391  17
  -2  -5   0 105.892 2.41990  21
  -2  -5   0 110.388 2.59181  20
  -2  -5   0 104.244 3.33377   7
  -2  -5   0 103.745 2.76990   3
   2   5   0 101.508 2.89608   7
   2   5   0 101.073 2.70928   3
   2   5   0 99.7210 2.66419   4
   2   5   0 105.806 2.12848  21
   2   5   0 101.134 2.50791  20
   2   5   0 101.596 2.16194  21
   2   5   0 101.320 2.43553  13
   2   5   0 102.196 2.19767   6
   2   5   0 101.586 2.14414   2
   2   5   0 106.425 2.94670  17
   2   5   0 100.257 3.13091  12
   2   5   0 93.2792 2.29781   2
   2   5   0 102.247 2.67435   9
   2   5   0 103.230 2.41829  18
   2   5   0 103.889 2.41117  18
  -3  -5   0 140.668 3.71294  11
  -3  -5   0 150.767 3.68436   3
  -3  -5   0 158.476 3.86580   8
  -3  -5   0 155.269 3.64449  20
  -3  -5   0 153.453 3.32067  17
  -3  -5   0 148.327 3.94171  14
  -3  -5   0 148.073 3.96427   7
  -3  -5   0 154.000 3.05870  15
  -3  -5   0 147.325 3.48072  21
  -3  -5   0 150.309 3.75091  18
   3   5   0 151.747 3.80100  18
   3   5   0 151.933 3.79672  18
   3   5   0 149.576 3.21028   6
   3   5   0 152.200 2.74502  13
   3   5   0 147.726 3.49245  21
   3   5   0 151.081 3.35496  17
   3   5   0 154.124 3.95138   7
   3   5   0 145.824 3.48041  10
   3   5   0 148.395 3.29006   2
   3   5   0 155.714 3.55678   9
   3   5   0 151.225 3.41170  21
   3   5   0 154.833 4.42373  12
  -4  -5   0 357.266 7.95417  14
  -4  -5   0 385.141 7.13812  15
  -4  -5   0 394.018 7.87129  11
  -4  -5   0 381.443 7.73372   3
  -4  -5   0 393.657 7.80256  20
  -4  -5   0 384.805 7.94486   8
  -4  -5   0 384.283 6.77681  17
  -4  -5   0 379.952 7.78437  21
  -4  -5   0 372.886 7.04552   2
  -4  -5   0 382.908 6.95206   2
   4   5   0 387.041 7.88135  21
   4   5   0 379.469 7.23970  10
   4   5   0 383.158 7.72296  21
   4   5   0 383.287 8.32028  18
   4   5   0 382.126 8.10016   7
   4   5   0 382.994 7.39924   6
   4   5   0 382.717 7.39930   9
   4   5   0 387.076 8.43249  18
   4   5   0 377.823 8.84559  12
   4   5   0 398.675 7.90422   2
  -5  -5   0 71.5120 2.67247  20
  -5  -5   0 68.6944 2.52872  11
  -5  -5   0 66.2605 2.66418   8
  -5  -5   0 59.8246 2.38571   2
  -5  -5   0 65.7731 2.15168   2
  -5  -5   0 67.4095 3.00855  18
  -5  -5   0 68.3368 2.21834  10
  -5  -5   0 66.7806 2.68953  21
   5   5   0 68.7981 2.84030   7
   5   5   0 70.3816 2.78916   2
   5   5   0 66.9367 2.39678   6
   5   5   0 73.9137 3.17144  18
   5   5   0 65.7086 2.26758  10
   5   5   0 70.3924 3.11981  18
   5   5   0 65.1962 2.60799  21
   5   5   0 71.0150 2.82230  21
   5   5   0 68.5647 3.19257  12
  -6  -5   0 22.1253 1.43425  10
  -6  -5   0 22.8118 1.76410  21
  -6  -5   0 24.9177 1.76652   8
  -6  -5   0 24.2026 1.71875  20
  -6  -5   0 22.9700 2.00415  18
  -6  -5   0 23.1269 1.55021  11
   6   5   0 25.2121 2.14385  12
   6   5   0 24.7364 1.64769   6
   6   5   0 24.1749 1.85105   7
   6   5   0 26.7895 2.28280  18
   6   5   0 27.2635 1.93848   2
   6   5   0 26.8930 1.95052  21
   6   5   0 27.1644 2.18235  18
  -7  -5   0 92.5673 3.87765  21
  -7  -5   0 89.8298 3.21512  10
  -7  -5   0 83.2434 3.08492   2
  -7  -5   0 81.9152 3.15413  11
  -7  -5   0 92.1395 6.75387  18
  -7  -5   0 92.0065 5.36877  20
   7   5   0 87.0581 4.45389  18
   7   5   0 89.6006 3.47251   6
   7   5   0 79.9256 5.26363  18
   7   5   0 82.2352 4.11550  12
   7   5   0 89.6198 3.82757   2
   7   5   0 86.3654 3.81348   7
  -8  -5   0 8.11364 1.57650  21
  -8  -5   0 7.85144 1.27255  10
  -8  -5   0 5.96791 1.07580  11
  -8  -5   0 8.27205 1.30233   2
  -8  -5   0 7.29252 1.35218  20
  -8  -5   0 2.77197 1.50053  18
  -8  -5   0 7.97446 1.45607   8
   8   5   0 8.69434 1.53109   6
   8   5   0 6.75741 1.42159   2
   8   5   0 9.42045 1.77874  12
   8   5   0 10.1734 1.70784   7
   8   5   0 4.20283 1.31735  21
   8   5   0 5.41397 1.56630  18
  -9  -5   0 20.6258 1.86210  11
  -9  -5   0 25.3537 2.53896   8
  -9  -5   0 27.0906 2.63099  21
  -9  -5   0 21.2284 2.23514  10
  -9  -5   0 23.0633 1.97778   2
   9   5   0 25.2605 2.46905   2
   9   5   0 18.1783 2.19613   6
   9   5   0 20.5528 2.85901  18
   9   5   0 19.5163 2.64591  12
   9   5   0 24.3246 2.41124   7
   7  -6   0 0.59242 0.71042   4
   7  -6   0 -0.6795 0.92961  21
   7  -6   0 1.22865 0.68189   9
   7  -6   0 1.95821 1.14714   6
  -7   6   0 -0.3868 0.75191   5
  -7   6   0 0.77451 0.68948   2
  -7   6   0 -0.1784 0.85287  18
  -7   6   0 -1.2518 0.54807  20
  -7   6   0 1.89339 1.28105  13
  -7   6   0 -0.5888 0.66697  21
  -7   6   0 0.69079 1.07589  10
   6  -6   0 31.8460 2.73596   6
   6  -6   0 34.1098 2.91758  18
   6  -6   0 37.5878 2.17174   2
   6  -6   0 35.1781 2.67071   9
   6  -6   0 35.9257 2.30827   4
   6  -6   0 39.1380 2.82787  21
  -6   6   0 35.9166 2.52425  21
  -6   6   0 39.5387 2.61498   5
  -6   6   0 39.3149 3.08699  18
  -6   6   0 35.5202 3.01397  10
  -6   6   0 37.6883 2.43004   2
  -6   6   0 38.3820 2.16740  20
  -6   6   0 43.3302 3.26990  13
   5  -6   0 49.9644 2.57162   9
   5  -6   0 49.0916 3.05885  18
   5  -6   0 47.4547 2.38649   4
   5  -6   0 50.8170 3.07330   6
   5  -6   0 45.1794 1.79348  16
   5  -6   0 48.1505 2.58485  19
   5  -6   0 49.6003 2.87545  21
   5  -6   0 52.2100 2.26224   2
  -5   6   0 43.9725 2.10398  20
  -5   6   0 46.3822 3.21079  10
  -5   6   0 52.3491 3.36229  13
  -5   6   0 41.3551 2.93420  18
  -5   6   0 41.4739 2.89686  18
  -5   6   0 48.6324 2.60470  21
  -5   6   0 43.6486 2.48952   5
  -5   6   0 49.9017 2.52510   2
   4  -6   0 165.169 4.10291   2
   4  -6   0 165.379 4.83247  19
   4  -6   0 163.284 5.07600  21
   4  -6   0 155.879 4.92584  17
   4  -6   0 173.456 4.93160   9
   4  -6   0 172.577 4.24570  14
   4  -6   0 166.114 5.36048  18
   4  -6   0 165.014 3.62149  16
   4  -6   0 167.055 5.40294   6
  -4   6   0 153.962 5.00503  21
  -4   6   0 168.487 4.26139  20
  -4   6   0 170.733 4.88087   5
  -4   6   0 170.232 5.48718  18
  -4   6   0 167.470 4.60316   2
  -4   6   0 167.761 5.82418  13
  -4   6   0 169.945 4.83620  21
  -4   6   0 163.275 5.49867  18
  -4   6   0 171.689 5.90592  10
   3  -6   0 218.102 5.47021   9
   3  -6   0 211.554 4.87702   4
   3  -6   0 211.590 4.81278  14
   3  -6   0 215.576 5.44014  21
   3  -6   0 202.201 4.28214   2
   3  -6   0 206.275 5.59492  17
   3  -6   0 197.618 4.22235   2
   3  -6   0 203.748 5.24886  19
   3  -6   0 210.202 5.80239   6
  -3   6   0 209.286 5.21101   5
  -3   6   0 199.163 5.65638  18
  -3   6   0 207.624 5.66617  18
  -3   6   0 208.735 4.92583   2
  -3   6   0 209.213 4.61571  20
  -3   6   0 206.619 5.08199  21
  -3   6   0 210.309 5.34257  21
  -3   6   0 203.105 6.18299  13
  -3   6   0 213.598 6.31193  10
   2  -6   0 75.5391 1.84670  16
   2  -6   0 78.6665 2.94166   9
   2  -6   0 80.1598 1.97987  11
   2  -6   0 80.3101 2.28600   4
   2  -6   0 77.1727 2.41901  14
   2  -6   0 76.2497 2.89763   6
   2  -6   0 78.7955 2.57577  21
   2  -6   0 79.0453 2.67071  18
   2  -6   0 77.6366 2.95247  17
   2  -6   0 77.4413 2.69241  19
  -2   6   0 78.4406 2.15567  20
  -2   6   0 73.5450 3.81335  13
  -2   6   0 79.8624 1.77914  16
  -2   6   0 78.0145 1.95004  11
  -2   6   0 74.9563 1.62812  12
  -2   6   0 83.3536 3.24401  18
  -2   6   0 78.9005 2.52574  21
  -2   6   0 78.2339 2.79782  18
  -2   6   0 76.2840 3.23321  10
  -2   6   0 78.7035 2.35471  21
  -2   6   0 80.4367 2.30981   2
  -2   6   0 79.4709 2.58903   5
   1  -6   0 89.1877 2.39378  21
   1  -6   0 91.0536 2.62487  14
   1  -6   0 87.3544 2.96529   3
   1  -6   0 87.4798 2.39398  18
   1  -6   0 91.6174 2.34475  11
   1  -6   0 85.8701 2.57182   5
   1  -6   0 92.4448 2.76951  19
   1  -6   0 90.6030 3.05531  17
   1  -6   0 89.8025 2.87386   9
   1  -6   0 93.1331 2.92083   6
  -1   6   0 92.4005 2.15394   2
  -1   6   0 88.6155 2.16600  21
  -1   6   0 81.9830 3.14827  10
  -1   6   0 89.8535 2.01864  12
  -1   6   0 91.9869 2.58225   5
  -1   6   0 88.2250 2.48698  18
  -1   6   0 92.5442 3.31898  13
  -1   6   0 89.3340 2.25688  21
  -1   6   0 90.7215 2.28954   2
  -1   6   0 88.1954 2.02419  16
  -1   6   0 90.2373 2.53911  18
  -1   6   0 88.0338 2.73331  15
  -1   6   0 89.2510 2.10598  20
  -1   6   0 89.8739 2.33929  11
   0  -6   0 14.3135 0.59397  21
   0  -6   0 14.6155 0.94664   8
   0  -6   0 12.7385 1.10501  17
   0  -6   0 12.7515 1.01998   3
   0  -6   0 13.4143 0.66050   4
   0  -6   0 13.7403 0.98898  19
   0  -6   0 11.8908 0.90229   6
   0  -6   0 14.9988 1.07997   9
   0  -6   0 14.0153 0.99617  14
   0  -6   0 14.7321 0.91132  11
   0   6   0 14.1854 0.64152  20
   0   6   0 13.7749 0.62172  18
   0   6   0 13.6164 0.41146   2
   0   6   0 12.3870 1.12831  10
   0   6   0 12.7929 0.66642   4
   0   6   0 13.9722 0.86450  16
   0   6   0 13.5936 0.41471   2
   0   6   0 13.5319 0.58815  18
   0   6   0 13.1101 0.82709  15
   0   6   0 13.4919 1.23719  13
   0   6   0 13.3641 0.89999   5
   0   6   0 12.9123 0.89096   6
  -1  -6   0 239.376 5.30402  14
  -1  -6   0 239.721 4.54574  20
  -1  -6   0 242.376 4.73456   6
  -1  -6   0 248.434 5.10746   8
  -1  -6   0 236.049 4.44055  15
  -1  -6   0 235.767 5.35413  17
  -1  -6   0 234.558 4.45935   4
  -1  -6   0 236.568 5.24977   9
  -1  -6   0 231.760 5.15094  19
  -1  -6   0 231.357 5.08314  11
  -1  -6   0 240.929 5.20099   3
   1   6   0 225.267 4.30443   4
   1   6   0 229.646 4.70981   5
   1   6   0 219.210 4.55107   6
   1   6   0 198.584 4.93183  10
   1   6   0 232.730 5.05649  16
   1   6   0 233.627 5.35984   7
   1   6   0 234.843 5.22555  13
   1   6   0 232.720 4.16974  15
   1   6   0 227.675 4.35560  20
   1   6   0 238.243 5.29408  12
  -2  -6   0 318.835 6.38547   9
  -2  -6   0 307.489 6.43415  19
  -2  -6   0 310.162 5.29182  15
  -2  -6   0 299.909 6.52321   7
  -2  -6   0 313.724 5.87413   4
  -2  -6   0 314.439 6.36227  17
  -2  -6   0 299.892 6.60005  14
  -2  -6   0 301.913 5.54393  21
  -2  -6   0 307.428 6.44569  11
  -2  -6   0 306.710 6.33949   8
  -2  -6   0 310.268 5.93056  20
  -2  -6   0 318.408 6.37646   3
  -2  -6   0 306.038 5.47980  21
   2   6   0 310.381 5.85406   4
   2   6   0 305.564 5.30182   2
   2   6   0 307.155 5.54401  18
   2   6   0 311.544 6.92046  12
   2   6   0 309.233 6.83065  17
   2   6   0 307.154 6.10227  13
   2   6   0 304.107 5.92752  20
   2   6   0 310.524 6.63205   7
   2   6   0 300.464 5.23475   2
   2   6   0 308.058 6.10643  10
  -3  -6   0 517.033 8.62004  15
  -3  -6   0 496.515 9.47027  18
  -3  -6   0 516.762 9.24042  21
  -3  -6   0 507.600 9.88441  11
  -3  -6   0 518.428 9.49589  20
  -3  -6   0 480.818 10.8792   7
  -3  -6   0 514.102 9.38260  17
  -3  -6   0 517.790 9.85001   8
  -3  -6   0 516.557 10.1227  14
  -3  -6   0 509.904 9.67162   3
   3   6   0 505.089 9.21666   2
   3   6   0 510.947 9.48587  17
   3   6   0 501.768 8.91574   6
   3   6   0 512.974 9.15774  21
   3   6   0 504.836 9.09803  10
   3   6   0 521.966 9.58684  18
   3   6   0 497.966 9.01652   2
   3   6   0 524.049 9.59380  18
   3   6   0 514.540 8.81751  13
   3   6   0 516.500 10.0766   7
   3   6   0 526.176 10.7676  12
   3   6   0 514.631 9.06076  21
   3   6   0 521.554 9.47422   6
  -4  -6   0 37.6584 1.77755   3
  -4  -6   0 40.1095 2.02403  14
  -4  -6   0 37.6498 1.85307  11
  -4  -6   0 40.3098 1.93201   8
  -4  -6   0 38.3384 1.79164  20
  -4  -6   0 37.8779 1.71564  21
  -4  -6   0 39.8901 1.92189  18
   4   6   0 43.5177 2.07458   7
   4   6   0 41.6790 1.82829   2
   4   6   0 42.8214 1.81225  21
   4   6   0 40.9218 2.02854  18
   4   6   0 39.4768 1.46745  10
   4   6   0 40.7239 1.56702   6
   4   6   0 44.6573 2.49243  12
   4   6   0 40.3163 1.99464  18
   4   6   0 40.4833 1.67767  21
  -5  -6   0 12.7993 0.96011  15
  -5  -6   0 13.9399 0.90290   2
  -5  -6   0 13.2141 1.41777   3
  -5  -6   0 14.3046 0.72768  17
  -5  -6   0 14.7873 1.28996  21
  -5  -6   0 14.7098 1.31530   8
  -5  -6   0 14.9649 1.27271  20
  -5  -6   0 14.1658 1.22797  11
  -5  -6   0 14.6144 0.86989   2
   5   6   0 16.3087 1.11996   6
   5   6   0 15.5648 1.70113  12
   5   6   0 17.1744 1.24639  21
   5   6   0 15.4901 1.53598  18
   5   6   0 15.1602 1.48247  18
   5   6   0 14.6929 1.33826  21
   5   6   0 14.3484 1.31881   2
   5   6   0 14.4763 1.37377   7
  -6  -6   0 4.18054 0.91281  11
  -6  -6   0 3.59159 0.90120  20
  -6  -6   0 4.83741 1.01651  21
  -6  -6   0 4.86866 0.74164   2
  -6  -6   0 6.05294 1.26324  18
  -6  -6   0 4.85362 0.81216  15
  -6  -6   0 5.32494 1.07588   3
  -6  -6   0 5.97723 1.10838   8
   6   6   0 4.34507 0.97975  21
   6   6   0 5.02237 0.89071   6
   6   6   0 3.47381 1.06238  18
   6   6   0 4.78708 1.28438  12
   6   6   0 3.93466 0.78311  10
   6   6   0 5.23878 1.31604  21
   6   6   0 5.98035 1.15116   7
   6   6   0 3.48863 1.07261  18
   6   6   0 5.10722 1.07776   2
  -7  -6   0 51.5467 2.18749   2
  -7  -6   0 47.1188 2.16676  10
  -7  -6   0 46.1190 3.09542  18
  -7  -6   0 49.2213 2.73908   8
  -7  -6   0 52.5498 2.95509  21
  -7  -6   0 51.3235 2.50808  11
  -7  -6   0 50.4878 3.21436  20
  -7  -6   0 53.1111 2.37123  15
   7   6   0 49.4683 3.28096  12
   7   6   0 51.2464 3.26507  18
   7   6   0 49.2615 2.92122  21
   7   6   0 48.7036 2.84796   7
   7   6   0 50.7154 2.89069   2
  -8  -6   0 4.65466 1.01812  15
  -8  -6   0 4.29725 1.03840  10
  -8  -6   0 5.53531 1.22189   8
  -8  -6   0 4.29191 1.14827  20
  -8  -6   0 2.46353 1.05587  21
  -8  -6   0 4.99113 0.99528   2
   8   6   0 2.85024 1.33296  12
   8   6   0 6.19473 1.58065  18
   8   6   0 5.45650 1.15058   6
   8   6   0 1.89228 1.08019   7
   8   6   0 5.42271 1.41000  21
   8   6   0 3.83825 1.27216   2
  -9  -6   0 23.8520 1.89359   2
  -9  -6   0 29.4364 4.51579  21
  -9  -6   0 18.5262 2.53046  20
  -9  -6   0 24.0752 2.11225  15
  -9  -6   0 25.3037 1.99513  11
  -9  -6   0 26.7299 2.49987   8
   9   6   0 25.1245 2.82342  21
   9   6   0 21.7604 3.07553  12
   9   6   0 28.6853 2.70424   2
   9   6   0 29.8102 2.56900   7
   9   6   0 27.1099 2.27453   6
   7  -7   0 14.5446 2.07915  19
   7  -7   0 13.4429 1.84413   4
   7  -7   0 14.7977 1.60889   2
   7  -7   0 17.4748 2.53978  21
   7  -7   0 13.7388 2.50903   6
   7  -7   0 13.7119 1.60506  14
   7  -7   0 17.3146 2.05162   9
  -7   7   0 16.3198 2.82967  10
  -7   7   0 12.9663 2.73445  13
  -7   7   0 16.7059 2.31147   5
  -7   7   0 14.7537 2.00809   2
  -7   7   0 16.0989 2.51505  21
  -7   7   0 12.9234 1.59747  20
   6  -7   0 7.53980 1.32176   4
   6  -7   0 6.59850 1.04003  14
   6  -7   0 5.14884 1.18727  19
   6  -7   0 8.55118 1.39530   9
   6  -7   0 8.56766 1.62243  21
   6  -7   0 5.05916 1.59452   6
   6  -7   0 4.05331 0.93583   2
  -6   7   0 8.86324 2.03539  10
  -6   7   0 7.26536 1.49917   5
  -6   7   0 7.12955 1.65824  18
  -6   7   0 7.43158 1.15778  20
  -6   7   0 6.33910 1.31160  21
  -6   7   0 8.54907 1.42440   2
  -6   7   0 6.66511 1.77010  13
   5  -7   0 12.6652 1.68685   9
   5  -7   0 15.6530 1.61358  19
   5  -7   0 10.9903 1.80054   6
   5  -7   0 11.8323 1.42884   4
   5  -7   0 11.9560 1.16589  14
   5  -7   0 12.0914 1.11808   2
   5  -7   0 12.5822 1.78565  21
   5  -7   0 14.2278 2.06292  18
  -5   7   0 14.4855 1.58670   5
  -5   7   0 12.4267 1.56892   2
  -5   7   0 12.3462 1.86521  18
  -5   7   0 16.0405 1.32000  20
  -5   7   0 12.0488 2.06061  10
  -5   7   0 11.7934 1.59967  21
  -5   7   0 11.2939 2.03510  13
   4  -7   0 39.3426 2.69095  18
   4  -7   0 46.4294 2.43376  19
   4  -7   0 43.1758 2.49757  17
   4  -7   0 41.2060 1.97478  14
   4  -7   0 44.5032 2.40530   9
   4  -7   0 41.7035 2.05184   4
   4  -7   0 41.2072 1.56035   2
   4  -7   0 47.4075 2.57272  21
   4  -7   0 43.3964 2.78664   6
   4  -7   0 42.9056 1.65185   2
  -4   7   0 46.3013 3.08236  10
  -4   7   0 45.3253 2.23360   2
  -4   7   0 43.0078 2.65766  18
  -4   7   0 46.8686 1.96262  20
  -4   7   0 42.8669 2.72409  18
  -4   7   0 42.4904 2.34794   5
  -4   7   0 40.8328 2.35343  21
  -4   7   0 46.6482 2.29951  21
  -4   7   0 48.5457 3.18985  13
   3  -7   0 228.861 6.10100  18
   3  -7   0 234.626 4.39429   2
   3  -7   0 247.098 6.50331  17
   3  -7   0 240.642 5.41614   4
   3  -7   0 239.611 6.54411   6
   3  -7   0 241.202 6.20410   9
   3  -7   0 233.104 4.41817  16
   3  -7   0 242.981 5.51676  14
   3  -7   0 238.190 6.03233  19
  -3   7   0 237.386 5.89175  21
  -3   7   0 237.702 6.30735  18
  -3   7   0 237.979 5.16446  20
  -3   7   0 237.557 6.43299  18
  -3   7   0 242.175 7.22303  13
  -3   7   0 242.305 7.15785  10
  -3   7   0 255.234 6.46300   5
  -3   7   0 233.975 5.54742   2
  -3   7   0 236.379 5.64144  21
   2  -7   0 55.7637 2.61963  17
   2  -7   0 57.1439 3.00729   6
   2  -7   0 55.5692 1.86655   4
   2  -7   0 56.5769 2.16894  21
   2  -7   0 53.0637 2.46539  18
   2  -7   0 53.4156 2.43249   9
   2  -7   0 54.0189 2.31078  19
   2  -7   0 53.7651 2.10628  14
   2  -7   0 55.9151 1.67915  11
  -2   7   0 55.9835 2.30717  18
  -2   7   0 54.4647 1.91956   2
  -2   7   0 54.5560 2.33674  18
  -2   7   0 55.4767 2.97251  13
  -2   7   0 55.5015 1.92522  21
  -2   7   0 56.5590 2.22286   5
  -2   7   0 52.5249 1.27024  12
  -2   7   0 52.4819 2.80915  10
  -2   7   0 50.5367 1.98813  21
  -2   7   0 55.2937 1.67402  11
  -2   7   0 51.2152 1.36445  12
  -2   7   0 52.2714 1.71510  20
  -2   7   0 54.2741 1.35551  16
  -2   7   0 53.8588 1.74067  20
   1  -7   0 4.85664 0.87034   9
   1  -7   0 5.60276 0.96024  17
   1  -7   0 6.75781 0.68661  11
   1  -7   0 6.03622 0.65074  18
   1  -7   0 5.41481 0.89166   6
   1  -7   0 5.41429 1.01518   3
   1  -7   0 5.72526 0.81326  14
   1  -7   0 5.61598 0.58565   4
  -1   7   0 5.53718 0.55876   2
  -1   7   0 6.39592 0.51667  20
  -1   7   0 6.28668 0.60118  21
  -1   7   0 5.22512 0.58161   2
  -1   7   0 7.05762 0.86121   5
  -1   7   0 6.18599 1.13846  13
  -1   7   0 6.24758 0.52645  16
  -1   7   0 5.39099 0.71184  18
  -1   7   0 5.48047 0.49611  12
  -1   7   0 4.82047 0.69177  18
  -1   7   0 6.22972 0.69117  12
  -1   7   0 6.37162 0.52538  21
  -1   7   0 5.49400 1.09371  10
   0  -7   0 132.890 3.74190   9
   0  -7   0 130.263 3.58624  19
   0  -7   0 128.965 3.68721   3
   0  -7   0 127.109 2.53497  21
   0  -7   0 128.589 3.34622   8
   0  -7   0 125.175 3.39601   6
   0  -7   0 125.090 3.51186  14
   0  -7   0 129.171 2.76535   4
   0  -7   0 129.124 2.54721  21
   0  -7   0 130.876 3.88322  17
   0  -7   0 126.511 3.29190  11
   0   7   0 126.494 3.35689  12
   0   7   0 124.707 2.35726   2
   0   7   0 124.543 2.67366  20
   0   7   0 130.644 4.05220  13
   0   7   0 131.697 3.89648   7
   0   7   0 120.645 2.32427   2
   0   7   0 120.298 3.42333  16
   0   7   0 118.717 3.81933  10
   0   7   0 123.793 3.43261   6
   0   7   0 127.083 2.44186  18
   0   7   0 125.659 2.78327   4
   0   7   0 123.536 3.17583   5
   0   7   0 134.796 2.52387  18
   0   7   0 129.565 3.26075  15
  -1  -7   0 335.580 6.10920   4
  -1  -7   0 338.303 7.07013   3
  -1  -7   0 334.667 7.03556  19
  -1  -7   0 325.253 6.90614   6
  -1  -7   0 331.494 7.14197  14
  -1  -7   0 341.946 7.17505   9
  -1  -7   0 336.052 7.28793  17
  -1  -7   0 330.772 6.89909  11
  -1  -7   0 341.647 7.51558  20
  -1  -7   0 345.462 6.89031   8
   1   7   0 344.629 7.46765   7
   1   7   0 337.604 7.20685  12
   1   7   0 312.387 6.93931   6
   1   7   0 341.142 6.98655  16
   1   7   0 336.861 6.23493  15
   1   7   0 331.768 6.11379   4
   1   7   0 341.570 7.21018  10
   1   7   0 326.567 6.13232  20
   1   7   0 336.463 6.61973   5
   1   7   0 338.443 7.30495  13
  -2  -7   0 18.9679 0.67036  21
  -2  -7   0 19.6265 1.26686  11
  -2  -7   0 19.0283 0.69983  21
  -2  -7   0 17.9144 1.31104  14
  -2  -7   0 20.3014 0.66695  15
  -2  -7   0 19.5679 1.30386  19
  -2  -7   0 19.4075 1.27511   3
  -2  -7   0 21.3367 1.32865   9
  -2  -7   0 20.1235 1.26664   8
  -2  -7   0 20.8968 1.05471  20
  -2  -7   0 21.0241 1.33276  17
  -2  -7   0 19.7556 0.97788   4
   2   7   0 19.6555 1.01237  20
   2   7   0 19.1483 1.40409   7
   2   7   0 19.6193 0.89619   6
   2   7   0 17.4838 1.43053  12
   2   7   0 18.6913 0.58693   2
   2   7   0 19.8337 0.94563   4
   2   7   0 20.8410 1.23840  10
   2   7   0 17.1582 1.17970  13
   2   7   0 19.1789 0.61070   2
  -3  -7   0 86.1119 2.91087  11
  -3  -7   0 83.1149 3.00480  14
  -3  -7   0 83.3024 1.77365  15
  -3  -7   0 82.7226 2.49830   4
  -3  -7   0 83.1842 2.63317  17
  -3  -7   0 87.2372 2.55659  20
  -3  -7   0 88.6982 2.81029   3
   3   7   0 85.7786 2.28048   2
   3   7   0 89.2416 3.03826   7
   3   7   0 92.5460 2.71859   6
   3   7   0 86.1946 2.28794  13
   3   7   0 83.5922 1.98460  21
   3   7   0 88.1600 3.47052  12
   3   7   0 82.0609 2.39960  10
   3   7   0 84.8030 2.41108  18
   3   7   0 82.1763 2.30642  10
   3   7   0 87.1265 2.04823  21
   3   7   0 81.7616 2.06206   6
   3   7   0 85.4072 2.13269   2
  -4  -7   0 47.7655 2.33992  14
  -4  -7   0 48.2488 1.87149  21
  -4  -7   0 45.0700 2.13115   8
  -4  -7   0 44.7032 1.73134  17
  -4  -7   0 45.3330 2.04198   3
  -4  -7   0 45.8272 1.37969  15
  -4  -7   0 43.5075 2.10451  11
  -4  -7   0 45.4298 1.96286  20
  -4  -7   0 43.4195 1.97650  18
   4   7   0 43.5584 1.49138   6
   4   7   0 44.3588 1.54851  10
   4   7   0 44.1382 1.45888   6
   4   7   0 48.0918 2.12548  21
   4   7   0 44.8044 2.03888  18
   4   7   0 44.5145 1.75937  21
   4   7   0 43.6543 2.02542  18
   4   7   0 43.2383 1.87826   2
   4   7   0 47.4763 2.65159  12
   4   7   0 47.0522 2.22739   7
  -5  -7   0 39.6025 2.01151   3
  -5  -7   0 36.7902 1.46231  15
  -5  -7   0 36.2103 1.95663  20
  -5  -7   0 36.2099 2.15998  14
  -5  -7   0 35.1869 1.61167  15
  -5  -7   0 37.6610 2.06528  11
  -5  -7   0 36.0504 2.07677   8
  -5  -7   0 39.5225 2.17361  18
  -5  -7   0 37.7392 1.93876  21
   5   7   0 39.6118 2.20444   7
   5   7   0 37.1757 2.18959  18
   5   7   0 35.6721 1.88195  21
   5   7   0 44.8240 2.73562  12
   5   7   0 36.3261 1.48072  10
   5   7   0 41.1924 2.29930  18
   5   7   0 40.5673 2.05114   2
   5   7   0 38.4196 1.58245   6
  -6  -7   0 6.42719 1.15357  20
  -6  -7   0 6.15873 1.11355   8
  -6  -7   0 5.80009 1.07288  21
  -6  -7   0 6.63308 1.10739  11
  -6  -7   0 6.24940 0.85426  15
  -6  -7   0 6.42888 1.12550   3
  -6  -7   0 6.24834 0.70496   2
  -6  -7   0 6.22484 0.68847   2
   6   7   0 6.39422 1.16869   2
   6   7   0 7.59816 1.32217  18
   6   7   0 6.24103 1.45833  12
   6   7   0 5.96294 0.87657   6
   6   7   0 5.45877 1.03511  21
   6   7   0 4.18181 1.08060   7
   6   7   0 5.64414 1.27869  18
   6   7   0 4.78500 1.00311  21
   6   7   0 5.59211 0.78463  10
  -7  -7   0 25.0986 1.93871   3
  -7  -7   0 21.1970 2.00131  21
  -7  -7   0 23.4899 2.65995  18
  -7  -7   0 25.7987 1.38079   2
  -7  -7   0 21.2743 1.87758   8
  -7  -7   0 23.4645 1.58514  15
  -7  -7   0 23.2720 1.87637  11
  -7  -7   0 24.4464 1.99388  20
   7   7   0 22.1788 2.22413  18
   7   7   0 22.9743 1.98069   7
   7   7   0 23.5039 1.62393   6
   7   7   0 23.8236 2.03854  21
   7   7   0 25.0576 2.08222   2
   7   7   0 20.0133 2.56532  12
  -8  -7   0 38.2329 2.54976   3
  -8  -7   0 38.6968 2.42083  11
  -8  -7   0 36.0402 2.57545  20
  -8  -7   0 40.7009 2.27501  15
  -8  -7   0 38.7535 2.73845  21
  -8  -7   0 39.1572 2.64583   8
  -8  -7   0 39.1290 1.95755   2
   8   7   0 41.2535 2.83522   2
   8   7   0 41.6975 3.25927  18
   8   7   0 36.4808 2.63949   7
   8   7   0 41.2123 2.84205  21
   8   7   0 38.7011 2.35214   6
   8   7   0 37.0451 3.22676  12
  -9  -7   0 3.11670 1.23585   8
  -9  -7   0 5.70385 1.73858  21
  -9  -7   0 4.00082 1.05352   2
  -9  -7   0 5.28713 1.37028   3
  -9  -7   0 3.87008 1.21747  20
  -9  -7   0 3.91663 0.97984  11
  -9  -7   0 3.76919 1.52655  15
   9   7   0 2.29973 1.27766  12
   9   7   0 8.22330 2.07327  18
   9   7   0 5.15437 1.47997   7
   9   7   0 3.03805 1.35837  21
   9   7   0 5.03302 1.51575   2
   6  -8   0 88.8923 4.07990   9
   6  -8   0 88.4703 4.44414  21
   6  -8   0 91.7945 3.92020   4
   6  -8   0 88.7467 4.08528  19
   6  -8   0 89.1647 3.27777  14
   6  -8   0 82.8706 2.96282   2
   6  -8   0 89.7673 4.76230   6
  -6   8   0 90.1737 5.17044  13
  -6   8   0 81.4425 3.25002  20
  -6   8   0 85.9671 3.97811  21
  -6   8   0 82.3530 4.65324  18
  -6   8   0 87.3567 3.93648   2
  -6   8   0 86.9857 4.09510   5
  -6   8   0 78.3498 4.80340  10
   5  -8   0 2.89517 1.03339  19
   5  -8   0 4.78066 0.70246   2
   5  -8   0 6.20435 1.08582   4
   5  -8   0 6.73076 1.40704  21
   5  -8   0 4.88970 1.15711   9
   5  -8   0 4.29561 0.91491  14
   5  -8   0 3.84493 1.34641   6
  -5   8   0 5.35293 1.64158  10
  -5   8   0 4.15207 1.23594   5
  -5   8   0 4.97440 1.13383  21
  -5   8   0 4.40251 0.84418  20
  -5   8   0 7.76106 1.71753  18
  -5   8   0 5.73363 1.18537   2
  -5   8   0 6.04917 1.67820  13
   4  -8   0 91.4303 3.75448  21
   4  -8   0 90.8525 3.78402   9
   4  -8   0 98.9706 3.26439   4
   4  -8   0 85.5968 2.13397   2
   4  -8   0 86.7491 3.06823  14
   4  -8   0 92.3671 4.15256   6
   4  -8   0 97.7930 4.21001  18
   4  -8   0 89.2486 3.90782  17
  -4   8   0 92.1485 4.76717  13
  -4   8   0 95.6042 4.16369  18
  -4   8   0 96.0484 4.18038  18
  -4   8   0 97.3335 3.53535  21
  -4   8   0 98.5988 3.00869  20
  -4   8   0 94.2543 3.45502   2
  -4   8   0 97.4376 3.71471   5
   3  -8   0 64.7846 2.79384  21
   3  -8   0 68.3081 3.23870   6
   3  -8   0 68.7127 3.24354  17
   3  -8   0 66.5861 2.34658   4
   3  -8   0 58.2408 2.71546  14
   3  -8   0 62.9327 2.79837  18
   3  -8   0 63.0721 2.85001  19
   3  -8   0 66.0947 2.99278   9
  -3   8   0 64.5048 2.47217   2
  -3   8   0 65.7215 3.01543  18
  -3   8   0 62.6581 2.92682  18
  -3   8   0 65.2091 3.65175  13
  -3   8   0 59.2843 2.79199  21
  -3   8   0 64.5621 2.75634   5
  -3   8   0 62.2125 2.40826  21
  -3   8   0 64.7022 3.59632  10
  -3   8   0 63.7790 2.12609  20
   2  -8   0 207.292 4.45040  11
   2  -8   0 216.319 5.24539  14
   2  -8   0 206.703 5.48485  19
   2  -8   0 215.949 5.09243  21
   2  -8   0 206.866 5.98048  17
   2  -8   0 206.444 5.69737   9
   2  -8   0 201.837 5.06791  18
   2  -8   0 215.694 5.89899   6
   2  -8   0 213.849 4.64776   4
  -2   8   0 200.121 3.74394  12
  -2   8   0 208.582 5.22980  18
  -2   8   0 210.823 3.79939  16
  -2   8   0 205.659 4.37244  20
  -2   8   0 210.328 6.56423  13
  -2   8   0 202.319 4.35962  20
  -2   8   0 208.853 5.32333  18
  -2   8   0 209.701 6.40141  10
  -2   8   0 200.170 3.85853  12
  -2   8   0 208.672 5.17801   5
  -2   8   0 202.397 5.05346  21
  -2   8   0 215.701 4.76551   2
   1  -8   0 147.109 4.46217   9
   1  -8   0 155.566 4.34021  19
   1  -8   0 151.522 4.70189  17
   1  -8   0 151.072 3.35588   4
   1  -8   0 157.156 3.75456  11
   1  -8   0 153.142 4.15776  14
   1  -8   0 150.738 4.35871   6
   1  -8   0 147.455 3.43256  18
  -1   8   0 141.153 3.38955   2
  -1   8   0 149.104 3.23460  12
  -1   8   0 148.232 3.92562   5
  -1   8   0 148.511 3.19755  20
  -1   8   0 150.210 4.96488  10
  -1   8   0 153.397 3.04840  21
  -1   8   0 150.054 3.20529  16
  -1   8   0 157.426 5.13727  13
  -1   8   0 150.894 3.11657  21
  -1   8   0 153.194 3.71476  18
  -1   8   0 151.286 3.60626  18
   0  -8   0 21.3073 1.45858  19
   0  -8   0 23.6158 1.67526  17
   0  -8   0 22.8373 1.07910  21
   0  -8   0 24.7033 1.34034  11
   0  -8   0 23.7783 1.44958   6
   0  -8   0 21.7485 1.54682   9
   0  -8   0 22.6792 1.45239  14
   0  -8   0 23.4051 1.84750   3
   0  -8   0 24.3133 1.38955   8
   0   8   0 19.7446 1.58496  10
   0   8   0 21.3186 1.13245  15
   0   8   0 22.2577 0.88759  20
   0   8   0 22.2003 1.19455  16
   0   8   0 20.9423 0.95344   4
   0   8   0 21.7344 1.34233  12
   0   8   0 20.6021 0.73130   2
   0   8   0 20.5714 1.24398   5
   0   8   0 19.5739 1.59303   7
   0   8   0 20.4691 0.72788   2
   0   8   0 19.5522 1.67169  13
  -1  -8   0 25.9473 1.60822   9
  -1  -8   0 24.7068 1.29449   6
  -1  -8   0 19.7271 1.91258  14
  -1  -8   0 26.4720 1.58655   3
  -1  -8   0 23.9464 1.43482  11
  -1  -8   0 24.0414 1.15150   4
  -1  -8   0 24.1953 1.51270  19
  -1  -8   0 26.2913 1.09642  20
  -1  -8   0 24.7443 1.42129   8
   1   8   0 26.1071 0.98343  15
   1   8   0 25.7007 1.35870   5
   1   8   0 26.4653 1.58728  12
   1   8   0 25.8357 1.69933  13
   1   8   0 25.5849 1.24801   6
   1   8   0 21.8068 1.16165   4
   1   8   0 29.0127 1.69040  10
   1   8   0 26.1903 1.50198  16
   1   8   0 26.9520 1.77392   7
  -2  -8   0 105.790 2.73426  20
  -2  -8   0 106.845 3.40628   9
  -2  -8   0 102.724 3.25094   3
  -2  -8   0 103.473 3.33081  19
  -2  -8   0 102.902 3.28155  11
  -2  -8   0 104.987 2.64553   4
  -2  -8   0 106.041 3.37949  17
  -2  -8   0 105.205 3.48748  14
   2   8   0 105.234 3.46551  16
   2   8   0 105.603 3.23725  13
   2   8   0 101.833 2.56794   4
   2   8   0 105.875 2.59427   6
   2   8   0 97.7986 2.90364   5
   2   8   0 105.498 3.54604   7
   2   8   0 104.450 3.64404  12
   2   8   0 95.8078 2.68184  20
   2   8   0 96.6016 3.05736  10
  -3  -8   0 6.04634 0.96304  19
  -3  -8   0 5.56091 0.55566  21
  -3  -8   0 5.25256 0.89462  17
  -3  -8   0 4.10093 0.85990  14
  -3  -8   0 5.86367 0.77664  20
  -3  -8   0 4.67646 0.88296   9
  -3  -8   0 4.80780 0.70269   4
  -3  -8   0 5.40347 0.93458   3
  -3  -8   0 5.21285 0.93811  11
  -3  -8   0 6.78180 0.99513   8
   3   8   0 6.07401 0.81895  10
   3   8   0 6.74570 0.85016  13
   3   8   0 5.63474 0.60877   6
   3   8   0 6.36985 0.68515  18
   3   8   0 7.14356 1.22102  12
   3   8   0 5.04450 0.57150   2
   3   8   0 7.05846 0.66279   2
   3   8   0 5.44292 0.94415   7
   3   8   0 7.11107 0.67663  18
  -4  -8   0 16.7543 1.41359   8
  -4  -8   0 19.0973 1.51270  11
  -4  -8   0 17.7488 1.58912   3
  -4  -8   0 19.0918 1.13760  21
  -4  -8   0 15.9386 1.18084  18
  -4  -8   0 15.9104 0.70186  15
  -4  -8   0 17.3034 1.45524  20
  -4  -8   0 17.9732 1.24106  17
  -4  -8   0 16.6811 1.52413  14
   4   8   0 16.4640 0.67862  13
   4   8   0 15.9817 0.81964   6
   4   8   0 17.0204 1.80010  12
   4   8   0 14.9780 0.83522   6
   4   8   0 15.9215 1.01352  10
   4   8   0 16.0576 1.18951   2
   4   8   0 16.5159 1.24174  18
   4   8   0 16.9547 1.32536  18
   4   8   0 21.0542 1.62500   7
   4   8   0 16.2526 0.93148  21
   4   8   0 16.7312 0.99501  21
   4   8   0 17.1408 0.96452  10
  -5  -8   0 11.9304 1.59436  14
  -5  -8   0 8.79091 1.27615   8
  -5  -8   0 12.9689 1.29373   3
  -5  -8   0 9.06272 1.33284  11
  -5  -8   0 11.1510 0.91702  15
  -5  -8   0 13.2391 1.34311  18
  -5  -8   0 11.1683 1.20544  15
  -5  -8   0 12.9656 1.25492  20
  -5  -8   0 11.8235 0.98413  17
  -5  -8   0 11.5994 1.12320  21
   5   8   0 9.71925 1.34469  18
   5   8   0 10.6113 1.08090   6
   5   8   0 10.4966 1.18228  21
   5   8   0 11.0664 1.04390  21
   5   8   0 11.7715 1.32074  18
   5   8   0 11.0734 1.18799   2
   5   8   0 11.9585 0.82885  10
   5   8   0 11.7941 1.72296  12
   5   8   0 12.5120 1.58994   7
  -6  -8   0 51.8108 2.67272  11
  -6  -8   0 50.7474 1.89555  15
  -6  -8   0 52.6694 3.67190   8
  -6  -8   0 49.3463 2.51076  21
  -6  -8   0 54.5570 2.62030   3
  -6  -8   0 46.4066 2.79302  18
  -6  -8   0 54.4705 2.66415  20
   6   8   0 49.3324 2.56479   2
   6   8   0 48.1298 1.94856   6
   6   8   0 56.6663 4.12930  12
   6   8   0 46.8833 2.29124  21
   6   8   0 50.5585 2.80933  18
   6   8   0 45.4298 1.99473  10
   6   8   0 51.8310 4.39988  18
   6   8   0 51.7980 2.50102  21
   6   8   0 49.7871 2.73100   7
  -7  -8   0 1.45534 0.62549  15
  -7  -8   0 1.70356 0.77093   8
  -7  -8   0 2.50775 0.93710  21
  -7  -8   0 2.11025 0.84025  20
  -7  -8   0 1.48379 0.69326  11
  -7  -8   0 1.46242 0.81771   3
   7   8   0 2.55053 0.99287   7
   7   8   0 0.73585 1.15026  12
   7   8   0 2.73144 1.09732  18
   7   8   0 1.42774 0.84432  21
   7   8   0 0.10850 0.61335   6
   7   8   0 0.14036 0.78718   2
  -8  -8   0 25.2751 2.15646  20
  -8  -8   0 24.8923 2.27670   8
  -8  -8   0 20.8853 2.29360  21
  -8  -8   0 23.6855 2.15585   3
  -8  -8   0 25.2827 2.09078  11
  -8  -8   0 22.8408 1.78076  15
   8   8   0 30.6327 2.46917   2
   8   8   0 27.0349 2.36486   7
   8   8   0 19.8532 2.69450  12
   8   8   0 27.2432 2.75547  18
   8   8   0 24.8126 2.24746  21
   8   8   0 23.4416 2.16234   6
  -9  -8   0 22.1964 2.06715  11
  -9  -8   0 18.0454 2.32063   3
  -9  -8   0 23.1504 2.39302   8
  -9  -8   0 17.5010 2.21589  20
   9   8   0 22.9826 2.38817  21
   9   8   0 16.3743 2.68164  18
   9   8   0 17.6629 2.59998  12
   9   8   0 19.1435 3.03949   2
   9   8   0 25.1200 2.44865   7
   6  -9   0 3.34756 1.16818   9
   6  -9   0 3.08806 1.02600   4
   6  -9   0 2.65515 1.65676   6
   6  -9   0 3.01640 1.17441  19
   6  -9   0 1.55096 0.91195  14
  -6   9   0 0.77437 0.79063   2
  -6   9   0 3.49202 1.43260  18
  -6   9   0 -0.8201 1.27987  13
  -6   9   0 1.13111 1.11000  21
  -6   9   0 -0.4826 1.15345  10
  -6   9   0 3.55934 0.89466  20
  -6   9   0 3.69363 1.12811   5
   5  -9   0 47.5416 3.40402   6
   5  -9   0 50.0293 2.55189   4
   5  -9   0 49.5262 3.02198  19
   5  -9   0 49.2612 3.06724  21
   5  -9   0 46.4483 3.22004   9
   5  -9   0 47.3121 2.36302  14
  -5   9   0 44.4798 2.58905  21
  -5   9   0 49.4873 2.85817   5
  -5   9   0 46.6487 3.82241  13
  -5   9   0 44.5700 2.65169   2
  -5   9   0 48.1441 3.20027  18
  -5   9   0 47.3375 2.18694  20
  -5   9   0 48.4256 3.75878  10
   4  -9   0 1.88280 0.89184  17
   4  -9   0 0.87670 0.60889  14
   4  -9   0 0.71915 0.75921  19
   4  -9   0 2.36438 0.93323  21
   4  -9   0 0.25563 0.95935   6
   4  -9   0 1.53116 0.82154   9
   4  -9   0 1.11832 0.58299   4
  -4   9   0 0.40313 0.55678   2
  -4   9   0 1.40616 1.03282  10
  -4   9   0 0.84929 0.50355  20
  -4   9   0 1.53647 0.82116  18
  -4   9   0 1.14159 1.08074  13
  -4   9   0 0.68430 0.76682  21
  -4   9   0 0.73872 0.74111   5
   3  -9   0 11.0537 1.76611  17
   3  -9   0 8.84297 1.40235  19
   3  -9   0 10.5669 1.15851  14
   3  -9   0 10.2831 1.41670  18
   3  -9   0 10.2277 1.05010   4
   3  -9   0 9.71781 1.70817   9
   3  -9   0 9.46505 1.61807   6
   3  -9   0 9.44219 1.24720  21
  -3   9   0 11.0624 1.48241   5
  -3   9   0 10.9878 1.08279  21
  -3   9   0 6.72435 1.20143  18
  -3   9   0 8.04304 1.13828  21
  -3   9   0 10.2033 1.22290   2
  -3   9   0 11.6525 0.95119  20
  -3   9   0 11.1862 1.62713  18
  -3   9   0 12.8287 2.09840  10
   2  -9   0 43.3825 2.35786  19
   2  -9   0 39.9154 2.05394  14
   2  -9   0 41.4472 2.60443  17
   2  -9   0 43.8798 2.53022   6
   2  -9   0 40.1085 1.63886   4
   2  -9   0 40.4030 1.88400  18
   2  -9   0 37.0855 1.58112  11
   2  -9   0 39.3605 1.87206  21
   2  -9   0 38.4023 2.32569   9
  -2   9   0 36.0776 1.93231  18
  -2   9   0 38.5675 1.44453  20
  -2   9   0 37.5265 2.01592  18
  -2   9   0 37.7426 1.52258  21
  -2   9   0 38.5604 2.82429  13
  -2   9   0 34.8601 2.62310  10
  -2   9   0 35.9576 1.68947   2
  -2   9   0 35.0633 0.98995  12
  -2   9   0 36.3931 1.59983  21
  -2   9   0 37.7067 1.43372  20
  -2   9   0 36.5102 1.07204  12
  -2   9   0 38.7761 2.22483   5
  -2   9   0 36.4884 0.91913  16
   1  -9   0 123.354 3.83732  14
   1  -9   0 125.495 2.96753   4
   1  -9   0 125.268 3.40522  11
   1  -9   0 122.328 3.06890  21
   1  -9   0 122.445 3.98513  19
   1  -9   0 124.589 4.41886  17
   1  -9   0 124.287 4.22960   9
  -1   9   0 125.999 3.25840  12
  -1   9   0 121.243 3.02656  20
  -1   9   0 130.705 3.17395  12
  -1   9   0 121.794 2.88947  16
  -1   9   0 126.006 3.05689   2
  -1   9   0 128.916 3.68499   5
  -1   9   0 126.078 3.14969  18
  -1   9   0 118.505 4.55133  10
  -1   9   0 133.311 4.89693  13
  -1   9   0 128.835 3.28058  18
   0  -9   0 76.9569 3.07013   9
   0  -9   0 78.3457 2.76866   6
   0  -9   0 71.6030 3.01540   3
   0  -9   0 78.2884 3.27061  17
   0  -9   0 74.2062 1.98914   4
   0  -9   0 68.0983 2.79258  14
   0  -9   0 78.2914 2.74191   8
   0  -9   0 79.7466 2.99777  19
   0  -9   0 73.7969 1.58777  21
   0   9   0 78.4328 2.72348   4
   0   9   0 70.9048 1.75594   2
   0   9   0 72.8548 3.20636   7
   0   9   0 74.0918 1.75304   2
   0   9   0 69.4416 4.23442  10
   0   9   0 74.6722 2.36430  16
   0   9   0 71.4350 1.88765  20
   0   9   0 74.1363 3.35196  13
   0   9   0 67.6179 3.05271  15
   0   9   0 71.9451 2.50124   5
   0   9   0 73.5845 2.65644  12
  -1  -9   0 240.039 5.26475   6
  -1  -9   0 243.676 5.92656  19
  -1  -9   0 233.681 5.98747   9
  -1  -9   0 215.739 5.85431  14
  -1  -9   0 235.455 6.18474  17
  -1  -9   0 239.975 5.95761   3
  -1  -9   0 237.063 4.66392   4
  -1  -9   0 230.447 5.63807  11
  -1  -9   0 240.189 5.64069   8
   1   9   0 231.085 5.80510  12
   1   9   0 225.393 5.47708  16
   1   9   0 225.720 4.45991  15
   1   9   0 207.763 4.58532   4
   1   9   0 230.443 6.19794   7
   1   9   0 234.193 5.99924  10
   1   9   0 236.311 6.20009  13
   1   9   0 229.992 5.20703   5
   1   9   0 222.300 4.55781  20
  -2  -9   0 106.320 3.71949  14
  -2  -9   0 106.865 2.84948  20
  -2  -9   0 108.336 3.58687   9
  -2  -9   0 107.567 3.53509   3
  -2  -9   0 115.298 3.77808  17
  -2  -9   0 111.949 2.78403   4
  -2  -9   0 104.260 3.47501  11
  -2  -9   0 103.586 3.37814   8
  -2  -9   0 109.595 3.60509  19
   2   9   0 103.432 3.47108  13
   2   9   0 101.551 3.35679  10
   2   9   0 107.875 3.17187   5
   2   9   0 105.219 3.61644  16
   2   9   0 108.821 3.84029   7
   2   9   0 106.980 2.71711   4
  -3  -9   0 125.101 3.87324   3
  -3  -9   0 127.532 4.23720  14
  -3  -9   0 117.253 3.79938   8
  -3  -9   0 124.157 3.85406   9
  -3  -9   0 125.863 3.37947  20
  -3  -9   0 126.541 4.03461  19
  -3  -9   0 125.094 3.92622  17
  -3  -9   0 123.161 3.97356  11
   3   9   0 125.364 3.49118  10
   3   9   0 127.076 4.18539   7
   3   9   0 135.558 4.63601  12
   3   9   0 120.166 4.27982  16
   3   9   0 121.365 2.73587   2
   3   9   0 123.543 2.88684   2
   3   9   0 126.520 3.49843  13
   3   9   0 120.161 3.32652  10
   3   9   0 118.361 2.78501   6
  -4  -9   0 164.344 4.38853  17
  -4  -9   0 158.726 5.06190  14
  -4  -9   0 162.130 4.87405  11
  -4  -9   0 166.516 4.83733   8
  -4  -9   0 167.590 4.46027  20
  -4  -9   0 159.412 4.62878   3
   4   9   0 152.339 3.28253   6
   4   9   0 159.857 3.50297  13
   4   9   0 165.624 3.24167  21
   4   9   0 168.751 3.25741  21
   4   9   0 170.525 4.03801  18
   4   9   0 165.088 4.99090   7
   4   9   0 162.067 4.09769   2
   4   9   0 170.271 5.66208  12
   4   9   0 164.190 4.01647  18
  -5  -9   0 15.7636 1.54083  11
  -5  -9   0 16.7282 1.89875   8
  -5  -9   0 12.4032 1.22456  21
  -5  -9   0 15.0633 1.45924   3
  -5  -9   0 13.0031 1.18294  17
  -5  -9   0 12.9661 1.75090  14
  -5  -9   0 13.6133 0.70235  15
  -5  -9   0 12.4904 1.35488  18
  -5  -9   0 14.6642 1.36390  20
   5   9   0 13.6214 0.90121  10
   5   9   0 13.8953 1.39806  18
   5   9   0 13.7125 1.57616   7
   5   9   0 14.5953 1.35286  18
   5   9   0 14.4558 1.97192  12
   5   9   0 13.4061 0.77933   6
   5   9   0 15.1616 1.12430  21
   5   9   0 15.2754 1.31806   2
   5   9   0 14.4115 0.91999  10
   5   9   0 14.1612 0.80359   6
   5   9   0 13.8617 1.03898  21
  -6  -9   0 19.7613 1.78277  11
  -6  -9   0 20.1154 1.84087   8
  -6  -9   0 19.3999 1.10782  15
  -6  -9   0 19.7402 1.69833  20
  -6  -9   0 19.9154 1.73196  21
  -6  -9   0 22.6246 1.80685   3
   6   9   0 22.6379 1.84400  18
   6   9   0 19.4354 1.15608   6
   6   9   0 16.2847 2.28497  12
   6   9   0 18.9473 1.81177  18
   6   9   0 20.7196 1.54446  21
   6   9   0 22.5341 1.81307   2
   6   9   0 18.1573 1.87901   7
  -7  -9   0 17.4821 1.96231  21
  -7  -9   0 19.6521 1.37592  15
  -7  -9   0 17.0334 1.77365   3
  -7  -9   0 16.8109 2.05128   8
  -7  -9   0 20.8388 1.90127  11
  -7  -9   0 20.9066 1.91663  20
   7   9   0 20.0255 2.70768  12
   7   9   0 16.5358 1.68264  21
   7   9   0 16.3941 1.83900   7
   7   9   0 21.4748 2.14692  18
   7   9   0 16.7290 2.01336   2
  -8  -9   0 23.8665 2.22582  20
  -8  -9   0 20.8885 2.08669   3
  -8  -9   0 23.0948 2.06526  11
   8   9   0 20.8394 2.08611  21
   8   9   0 22.3556 2.28001   2
   5 -10   0 47.2247 3.49726  19
   5 -10   0 42.6472 2.46718   4
   5 -10   0 45.5326 3.06974   9
   5 -10   0 48.2069 3.71367   6
   5 -10   0 47.3232 2.51971  14
  -5  10   0 48.7551 2.93293   5
  -5  10   0 48.3769 2.80589   2
  -5  10   0 43.2723 2.60824  21
  -5  10   0 35.8949 6.38944  13
   4 -10   0 23.4223 1.78692  14
   4 -10   0 27.1633 2.31608   9
   4 -10   0 24.5560 2.47082   6
   4 -10   0 23.8878 1.67808   4
   4 -10   0 21.6378 2.07405  19
  -4  10   0 21.1277 1.74208   2
  -4  10   0 24.8428 1.39039  20
  -4  10   0 22.6612 2.11609  18
  -4  10   0 26.3784 2.80535  10
  -4  10   0 24.6850 1.99723   5
  -4  10   0 26.7995 1.74467  21
  -4  10   0 25.1316 3.20931  13
   3 -10   0 20.0636 2.13765   6
   3 -10   0 20.0139 1.37556   4
   3 -10   0 22.2486 1.64558  14
   3 -10   0 20.4118 2.12807  17
   3 -10   0 19.7143 1.78549  21
   3 -10   0 23.6246 2.06757   9
   3 -10   0 21.4786 1.96331  19
  -3  10   0 24.4206 1.63459   2
  -3  10   0 23.1999 2.41363  10
  -3  10   0 20.1892 1.77869  18
  -3  10   0 20.7745 1.16158  20
  -3  10   0 23.0746 1.86207  18
  -3  10   0 20.2490 2.64153  13
  -3  10   0 21.7679 1.85268   5
  -3  10   0 20.2020 1.34712  21
   2 -10   0 9.03112 1.22892  14
   2 -10   0 12.4229 1.75015  17
   2 -10   0 10.8449 0.96887  11
   2 -10   0 9.55648 1.61434  19
   2 -10   0 11.6841 1.26785  21
   2 -10   0 8.39362 1.41622   6
   2 -10   0 10.6025 0.96115   4
   2 -10   0 8.77833 1.47872   9
  -2  10   0 10.9404 1.87380  10
  -2  10   0 7.64408 0.71096  20
  -2  10   0 8.15128 1.82935  13
  -2  10   0 10.9961 1.03199   2
  -2  10   0 9.83388 1.11181  18
  -2  10   0 8.41237 0.81685  21
  -2  10   0 9.48661 1.19182  18
  -2  10   0 11.1313 0.79764  21
  -2  10   0 9.30555 1.30386   5
   1 -10   0 100.336 2.63560  21
   1 -10   0 107.364 4.05033   9
   1 -10   0 103.698 3.77163   6
   1 -10   0 102.465 4.21674  17
   1 -10   0 101.181 3.70049  11
   1 -10   0 101.529 3.75072  19
   1 -10   0 98.2259 3.53554  14
   1 -10   0 99.5735 2.59921   4
  -1  10   0 96.4015 4.19686  10
  -1  10   0 100.422 2.89206  16
  -1  10   0 96.0830 3.52486   5
  -1  10   0 97.8160 2.82676  12
  -1  10   0 92.8684 2.49686  12
  -1  10   0 100.406 2.69096   2
  -1  10   0 100.826 4.19282   7
  -1  10   0 102.483 2.64808  18
  -1  10   0 100.171 4.47796  13
  -1  10   0 102.691 2.58069  18
  -1  10   0 100.163 2.70561  20
   0 -10   0 22.0455 1.92409  17
   0 -10   0 23.9144 1.81692  19
   0 -10   0 22.9513 1.03534   4
   0 -10   0 23.6846 1.66543   6
   0 -10   0 20.9583 1.78135   9
   0 -10   0 22.2877 1.53084  11
   0 -10   0 23.6262 1.72203  14
   0 -10   0 23.2797 1.60834   8
   0 -10   0 23.7939 1.90888   3
   0  10   0 23.7970 2.08913  13
   0  10   0 21.2671 1.47072   5
   0  10   0 22.3834 1.93576   7
   0  10   0 21.3187 1.88910  10
   0  10   0 21.4598 1.50701  12
   0  10   0 23.3155 0.94510   2
   0  10   0 22.1154 1.03687  20
   0  10   0 19.3625 0.96280   2
   0  10   0 20.9083 1.28197  16
  -1 -10   0 106.051 3.50859  11
  -1 -10   0 109.743 2.60964   4
  -1 -10   0 104.223 3.94125  17
  -1 -10   0 104.274 3.79020   9
  -1 -10   0 103.534 3.15580   6
  -1 -10   0 106.654 3.80580   3
  -1 -10   0 105.717 3.46526   8
  -1 -10   0 104.463 3.70257  19
  -1 -10   0 103.437 3.77714  14
   1  10   0 101.149 2.60640   4
   1  10   0 101.103 2.56899  20
   1  10   0 106.559 3.41304  16
   1  10   0 112.715 3.77794  12
   1  10   0 106.307 4.09271   7
   1  10   0 100.196 2.54839  15
   1  10   0 107.678 3.90975  10
   1  10   0 104.426 4.01879  13
   1  10   0 105.929 3.22702   5
  -2 -10   0 58.5666 2.53999   8
  -2 -10   0 58.9563 2.68014   3
  -2 -10   0 59.7941 2.73164   9
  -2 -10   0 60.0915 2.85662  14
  -2 -10   0 58.7449 1.90288   4
  -2 -10   0 58.8843 2.70947  19
  -2 -10   0 55.5883 2.57887  11
  -2 -10   0 57.1009 1.97915  20
  -2 -10   0 61.7696 2.85015  17
   2  10   0 61.7499 2.99733   7
   2  10   0 60.9280 2.62538  10
   2  10   0 57.8785 2.84209  12
   2  10   0 56.2547 2.66320  13
   2  10   0 57.3540 1.98433   6
   2  10   0 59.2131 2.33383   5
   2  10   0 47.9747 2.35418   4
  -3 -10   0 41.5550 2.44668  14
  -3 -10   0 43.5056 2.35016  11
  -3 -10   0 41.1890 2.27298   9
  -3 -10   0 44.6786 1.87631  20
  -3 -10   0 43.5973 2.27358   3
  -3 -10   0 44.5838 2.43075  19
  -3 -10   0 42.8334 2.29786  17
  -3 -10   0 43.5752 2.27493   8
   3  10   0 41.3995 1.44270   2
   3  10   0 49.3644 2.68117  16
   3  10   0 43.5106 2.95152   7
   3  10   0 42.8744 1.40638   6
   3  10   0 42.2729 2.04736  13
   3  10   0 41.4900 2.63174  12
   3  10   0 42.2703 1.98548  10
   3  10   0 43.6900 1.34660   2
   3  10   0 44.6285 2.10144   5
  -4 -10   0 44.0536 2.04553  20
  -4 -10   0 45.8864 2.23736  17
  -4 -10   0 39.8828 2.36303  11
  -4 -10   0 36.3731 1.48450  21
  -4 -10   0 37.0856 2.19916   3
  -4 -10   0 43.4220 2.59510  14
  -4 -10   0 40.5328 2.28994   8
   4  10   0 37.8253 1.03877   6
   4  10   0 44.4479 1.85386   2
   4  10   0 37.7268 1.05545   6
   4  10   0 40.3370 2.75950  12
   4  10   0 40.6906 1.65809  10
   4  10   0 42.7417 1.76468  10
   4  10   0 41.5189 2.49470   7
   4  10   0 42.3714 1.47091  18
   4  10   0 43.6576 2.78916  16
  -5 -10   0 10.8855 1.63676   8
  -5 -10   0 9.31620 1.37425   3
  -5 -10   0 10.6306 1.33274  20
  -5 -10   0 9.96831 1.63344  14
  -5 -10   0 11.0039 1.53432  11
  -5 -10   0 10.3386 1.23903  17
   5  10   0 9.62265 0.77213  10
   5  10   0 13.5112 2.03790  12
   5  10   0 11.1570 0.80200  21
   5  10   0 10.1867 0.80111  21
   5  10   0 11.0532 1.53994   7
   5  10   0 10.7191 1.16911  18
   5  10   0 10.5678 1.20259  18
   5  10   0 12.3627 1.22480   2
  -6 -10   0 7.80025 1.32089   3
  -6 -10   0 4.73484 1.08262  20
  -6 -10   0 6.32518 1.31569  11
  -6 -10   0 5.40040 1.27633   8
   6  10   0 7.14736 0.90564  21
   6  10   0 8.88429 1.71256  12
   6  10   0 6.26903 1.15390   2
   6  10   0 5.12630 1.11123  18
   6  10   0 7.08568 1.19685  18
   6  10   0 6.46108 1.33706   7
  -7 -10   0 35.9372 2.53457  11
  -7 -10   0 38.1286 2.55607   3
  -7 -10   0 39.6838 2.53131  20
  -7 -10   0 33.7029 2.60753   8
   7  10   0 31.3995 2.35309   7
   7  10   0 31.7279 2.07759  21
   7  10   0 37.9547 2.63091  18
   7  10   0 37.1293 3.30713  12
   7  10   0 34.1782 2.38651   2
  -8 -10   0 65.7504 3.52328  20
  -8 -10   0 58.0887 3.56716   8
  -8 -10   0 67.2831 3.50532   3
   8  10   0 66.2380 4.44898  12
   8  10   0 60.9857 3.40389   2
   8  10   0 55.0410 3.47295   7
   8  10   0 62.4737 3.20284  21
   8  10   0 69.1877 3.84736  18
   4 -11   0 1.31498 0.91715   9
   4 -11   0 0.47845 1.22517   6
   4 -11   0 1.77533 0.85565  14
   4 -11   0 2.23199 1.04109  19
   4 -11   0 0.43023 0.88254   4
  -4  11   0 1.69744 0.84141   5
  -4  11   0 3.79817 1.67465  10
  -4  11   0 0.10463 1.17249  13
  -4  11   0 1.27294 0.81047   2
  -4  11   0 1.59631 0.88283  18
  -4  11   0 1.76816 0.71460  21
   3 -11   0 4.50558 1.06649  14
   3 -11   0 6.06933 1.03420   4
   3 -11   0 4.81050 1.31324   9
   3 -11   0 5.52692 1.17403  19
   3 -11   0 7.84772 1.68011  17
   3 -11   0 6.36610 1.47587   6
  -3  11   0 6.36476 1.21320   5
  -3  11   0 5.54105 1.52077  10
  -3  11   0 8.24673 1.32341  18
  -3  11   0 5.22155 0.78743  21
  -3  11   0 5.74714 1.03799   2
  -3  11   0 5.59573 1.71948  13
   2 -11   0 46.8516 3.03768  17
   2 -11   0 42.2228 1.74035   4
   2 -11   0 47.3057 2.84614   6
   2 -11   0 47.5835 2.49467  14
   2 -11   0 42.0844 2.72998   9
   2 -11   0 45.3100 2.72538  19
  -2  11   0 42.5396 2.00931  18
  -2  11   0 40.9907 3.25143  13
  -2  11   0 45.2857 2.01257   2
  -2  11   0 45.5196 2.37745   5
  -2  11   0 45.6873 2.10768  18
  -2  11   0 45.0435 3.28197  10
  -2  11   0 43.5870 1.47660  20
   1 -11   0 10.7173 1.51876   6
   1 -11   0 11.4494 1.58023  19
   1 -11   0 10.5988 1.70305   9
   1 -11   0 10.6014 1.74484  17
   1 -11   0 8.69101 0.82156   4
   1 -11   0 10.0811 1.19800  11
   1 -11   0 9.16026 1.35667  14
  -1  11   0 10.8388 0.86259  16
  -1  11   0 11.1452 1.88007  13
  -1  11   0 10.7099 0.99022  12
  -1  11   0 11.4148 1.40054   5
  -1  11   0 9.76815 0.91298   2
  -1  11   0 11.8143 1.77429   7
  -1  11   0 10.3505 0.78952  20
  -1  11   0 8.81455 1.65305  10
   0 -11   0 132.965 4.11164  11
   0 -11   0 161.456 6.61157   6
   0 -11   0 134.297 3.08821   4
   0 -11   0 134.418 4.82797   3
   0 -11   0 143.823 6.67281  17
   0 -11   0 140.331 4.27960   8
   0 -11   0 139.869 4.61605  14
   0 -11   0 136.257 4.64134  19
   0  11   0 130.166 4.23935   5
   0  11   0 128.944 3.36495  20
   0  11   0 135.208 5.22905  13
   0  11   0 128.896 2.95118   2
   0  11   0 133.462 3.97594  12
   0  11   0 133.094 3.52759  16
   0  11   0 137.104 5.10344   7
   0  11   0 136.355 5.06504  10
  -1 -11   0 154.006 5.15567  17
  -1 -11   0 139.444 4.37184   8
  -1 -11   0 152.749 4.87603  14
  -1 -11   0 145.043 3.27917   4
  -1 -11   0 142.262 4.81753   9
  -1 -11   0 142.942 4.02996   6
  -1 -11   0 145.827 4.71059  19
  -1 -11   0 149.868 4.91920   3
  -1 -11   0 150.370 4.52543  11
   1  11   0 148.725 4.93383  10
   1  11   0 144.525 4.24673  16
   1  11   0 141.693 2.75410   2
   1  11   0 148.800 5.30177  12
   1  11   0 147.199 5.15189  13
   1  11   0 142.210 4.01290   5
   1  11   0 150.100 5.21656   7
   1  11   0 135.243 3.23758  20
  -2 -11   0 142.200 4.85949  14
  -2 -11   0 146.368 4.54063   8
  -2 -11   0 149.653 4.65342  11
  -2 -11   0 148.016 4.79542  19
  -2 -11   0 151.614 4.97980  17
  -2 -11   0 150.099 3.49648   4
  -2 -11   0 142.253 4.75715   9
  -2 -11   0 149.159 4.76886   3
  -2 -11   0 142.172 3.61804  20
   2  11   0 140.229 4.04016   5
   2  11   0 141.564 4.55550  10
   2  11   0 145.853 5.08422   7
   2  11   0 136.467 3.61823   6
   2  11   0 142.782 4.84883  12
   2  11   0 145.769 4.78112  13
   2  11   0 149.405 4.68768  16
  -3 -11   0 3.45540 1.01757  19
  -3 -11   0 3.24003 0.93322   8
  -3 -11   0 4.38104 1.04788   3
  -3 -11   0 5.64481 1.17636   9
  -3 -11   0 3.39613 0.69054  20
  -3 -11   0 1.29802 0.82093  17
   3  11   0 3.17727 0.80364  10
   3  11   0 4.54503 1.14832   7
   3  11   0 4.18070 0.92469  13
   3  11   0 3.04779 1.05301  12
   3  11   0 4.97796 1.13661  16
   3  11   0 3.07645 0.86428   5
   3  11   0 3.73282 0.55458   2
  -4 -11   0 51.1390 2.65119   3
  -4 -11   0 53.1009 2.85214   8
  -4 -11   0 53.8365 2.65654  17
  -4 -11   0 53.4895 2.31045  20
  -4 -11   0 54.3286 3.04149  14
  -4 -11   0 52.3772 2.83148  11
   4  11   0 49.1966 2.43938   5
   4  11   0 50.1745 1.99575   2
   4  11   0 56.2337 3.31202  12
   4  11   0 50.8122 1.98567  13
   4  11   0 51.8366 2.12369  10
   4  11   0 53.8924 3.18293  16
   4  11   0 52.6435 2.91596   7
  -5 -11   0 40.5816 2.40309   3
  -5 -11   0 38.4727 2.50477  11
  -5 -11   0 35.6248 2.45986   8
  -5 -11   0 35.9438 2.64613  14
  -5 -11   0 38.0030 2.16266  17
  -5 -11   0 38.5936 2.16244  20
   5  11   0 44.0541 3.14269  16
   5  11   0 39.7918 1.77254  18
   5  11   0 38.6301 2.14431  18
   5  11   0 37.4146 2.97996  12
   5  11   0 41.2748 2.04166   2
   5  11   0 38.5199 2.55770   7
  -6 -11   0 37.0888 2.62137   8
  -6 -11   0 34.7650 3.20711   3
  -6 -11   0 40.4575 2.67238  11
   6  11   0 37.3113 2.22107   2
   6  11   0 41.5012 2.18283  18
   6  11   0 38.0672 2.16921  18
   6  11   0 36.6401 1.47504  21
   6  11   0 35.5861 3.21574  16
   6  11   0 42.1887 3.37433  12
   6  11   0 45.7939 2.74395   7
  -7 -11   0 12.4303 2.33930  11
  -7 -11   0 7.32788 1.48589  20
  -7 -11   0 11.1851 1.69071   3
   7  11   0 7.56138 1.39249  18
   7  11   0 7.89301 1.17861  21
   7  11   0 8.30815 1.66564   2
   7  11   0 4.30935 1.41674   7
   4 -12   0 16.2401 2.23240   9
   4 -12   0 14.6862 2.42636   6
   4 -12   0 18.6986 2.37967  19
   4 -12   0 20.2702 2.01717  14
  -4  12   0 18.6623 2.91416  13
  -4  12   0 17.5474 1.42263  21
  -4  12   0 15.7778 2.04826   5
  -4  12   0 22.0010 3.14742  10
  -4  12   0 18.4834 1.82264   2
  -4  12   0 15.0760 1.94088  18
   3 -12   0 20.6615 3.25040  17
   3 -12   0 18.7687 1.81316  14
   3 -12   0 14.3870 2.36057   9
   3 -12   0 19.2916 1.98908  19
   3 -12   0 15.9309 2.23538   6
  -3  12   0 16.2238 1.57103  18
  -3  12   0 17.3892 0.99819  21
  -3  12   0 18.2750 2.69562  13
  -3  12   0 17.7919 2.72388  10
  -3  12   0 17.4725 1.73120   5
  -3  12   0 15.2716 1.53739   2
   2 -12   0 8.03331 1.46964  19
   2 -12   0 6.42380 1.40639  17
   2 -12   0 4.67212 1.25701   9
  -2  12   0 2.97158 1.43078  13
  -2  12   0 4.73552 0.85695  18
  -2  12   0 6.23220 1.14221   5
  -2  12   0 5.99151 0.79967  18
  -2  12   0 6.42498 1.57832  10
  -2  12   0 5.83117 1.56358   7
   1 -12   0 28.6973 1.81971  11
   1 -12   0 27.6435 1.41520   4
   1 -12   0 29.3118 2.21906   6
   1 -12   0 24.8225 2.41373  14
   1 -12   0 25.5698 2.13891  19
   1 -12   0 29.5852 2.62074  17
   1 -12   0 27.6780 2.35194   9
  -1  12   0 28.0441 1.84619   5
  -1  12   0 25.7383 2.41475   7
  -1  12   0 30.4718 1.48260   2
  -1  12   0 26.8997 2.70957  13
   0 -12   0 1.63093 0.82032  19
   0 -12   0 1.72455 1.06628  17
   0 -12   0 0.15137 0.45003   4
   0 -12   0 -0.4795 0.71965   6
   0 -12   0 1.84109 0.69598  11
   0 -12   0 1.61405 0.79753   8
   0 -12   0 1.83111 1.01104   9
   0  12   0 3.31755 0.77834   5
   0  12   0 2.03164 0.73239  12
   0  12   0 1.94338 1.12755   7
   0  12   0 0.89862 1.06514  13
   0  12   0 1.60260 0.92616  10
   0  12   0 0.56464 0.53356  16
  -1 -12   0 63.9867 2.90987  11
  -1 -12   0 65.6196 3.48086  17
  -1 -12   0 63.6976 3.15315  19
  -1 -12   0 63.2088 2.60389   6
  -1 -12   0 66.7474 1.90121   4
  -1 -12   0 63.5000 2.90319   8
  -1 -12   0 67.0038 4.95503   3
  -1 -12   0 58.5521 3.17930   9
  -1 -12   0 63.1130 3.46527  14
   1  12   0 62.0128 3.50344   7
   1  12   0 57.9382 2.75904   5
   1  12   0 62.4969 3.39817  13
   1  12   0 53.8431 2.98358  10
   1  12   0 58.6431 2.54429  16
   1  12   0 64.0061 2.89203  12
  -2 -12   0 17.6066 2.09165   9
  -2 -12   0 20.3101 1.92015  19
  -2 -12   0 22.6675 1.99214  14
  -2 -12   0 22.3453 2.38920  17
  -2 -12   0 17.5624 1.69726   8
  -2 -12   0 20.7576 1.92136   3
  -2 -12   0 22.0370 1.82325  11
   2  12   0 23.1368 1.99010  13
   2  12   0 19.2849 1.72074  16
   2  12   0 19.4889 1.62512   5
   2  12   0 18.9275 2.07476   7
   2  12   0 17.7325 1.79567  12
   2  12   0 20.4912 1.71050  10
  -3 -12   0 0.74727 0.67386  11
  -3 -12   0 1.92088 0.92931  14
  -3 -12   0 0.99994 0.73963   8
  -3 -12   0 1.45380 0.85588   3
  -3 -12   0 1.54750 0.88394  19
  -3 -12   0 1.54220 0.58952  20
   3  12   0 0.19381 0.92450   7
   3  12   0 0.86685 0.65553   5
   3  12   0 -0.2869 0.86096  12
   3  12   0 0.39820 0.91542  13
   3  12   0 1.39558 0.71996  10
   3  12   0 1.98893 0.92768  16
  -4 -12   0 16.3594 1.73095   3
  -4 -12   0 18.1081 1.80205  11
  -4 -12   0 14.9031 1.37874  20
  -4 -12   0 18.4544 1.83897  17
  -4 -12   0 20.8498 2.04197  14
  -4 -12   0 12.6253 1.73106   8
   4  12   0 13.9664 1.49242   5
   4  12   0 15.9618 2.20185  16
   4  12   0 14.7219 1.21812  13
   4  12   0 17.2562 2.24331  12
   4  12   0 14.8496 1.23164  10
   4  12   0 14.3820 1.86484   7
  -5 -12   0 27.6109 2.40749  11
  -5 -12   0 32.8741 2.66578  14
  -5 -12   0 30.2678 1.96486  20
  -5 -12   0 29.9528 2.31274   8
  -5 -12   0 27.4735 2.07171  17
  -5 -12   0 31.6468 3.26857   3
   5  12   0 33.2738 2.47487   7
   5  12   0 31.3014 2.87268  12
   5  12   0 30.9693 2.27253   2
   5  12   0 33.6813 2.89863  16
  -6 -12   0 43.1801 3.23002  11
  -6 -12   0 40.6832 2.48432  20
  -6 -12   0 43.6702 2.84413   8
  -6 -12   0 44.7478 2.79746   3
  -6 -12   0 51.0053 4.13556  14
   6  12   0 45.6388 2.03375  18
   6  12   0 40.7736 3.47380  12
   6  12   0 44.4400 2.94412   2
   6  12   0 42.4395 1.98380  18
   6  12   0 39.8051 3.46980  16
   6  12   0 42.9164 2.84762   7
  -7 -12   0 9.35451 1.74129  11
  -7 -12   0 5.72162 1.52098   3
  -7 -12   0 5.57789 1.53783   8
  -7 -12   0 10.0511 1.62590  20
   7  12   0 9.88186 2.31030   7
   7  12   0 7.44767 2.00188  12
   7  12   0 7.35148 1.29613  18
   7  12   0 6.34267 1.90398  16
   2 -13   0 54.3556 3.61306   9
   2 -13   0 59.5171 3.56135   6
   2 -13   0 55.0430 3.05747  14
   2 -13   0 58.5049 3.91143  17
   2 -13   0 55.2883 3.96599  19
  -2  13   0 56.9577 4.17960  13
  -2  13   0 58.3941 4.01867  10
  -2  13   0 56.9531 2.86033   5
  -2  13   0 56.7787 3.93080   7
   1 -13   0 45.4199 3.33768  17
   1 -13   0 45.2167 2.92398  19
   1 -13   0 43.8985 3.06569   9
   1 -13   0 47.6341 2.97858   6
   1 -13   0 45.3800 2.80369  14
   1 -13   0 50.0337 2.48912  11
  -1  13   0 48.0412 3.45943   7
  -1  13   0 43.5860 3.25869  10
  -1  13   0 43.8906 2.38688   5
  -1  13   0 45.4048 3.58662  13
   0 -13   0 1.11034 0.77056  14
   0 -13   0 0.94711 1.01310  17
   0 -13   0 1.22764 0.92038   9
   0 -13   0 -0.0631 0.69777  19
   0 -13   0 3.14201 1.08630  11
   0 -13   0 0.20825 0.84917   6
   0  13   0 5.56813 1.72258  13
   0  13   0 1.15827 0.95105   7
   0  13   0 2.33843 0.83459   5
   0  13   0 1.26932 1.15332  10
   0  13   0 -1.0085 0.66212  12
  -1 -13   0 16.2528 2.23076  17
  -1 -13   0 14.4776 2.00220   9
  -1 -13   0 15.8812 1.90882   8
  -1 -13   0 12.9096 1.85462  14
  -1 -13   0 19.5396 2.08100   3
  -1 -13   0 15.6293 1.86903  11
  -1 -13   0 19.9101 1.95547  19
   1  13   0 15.6526 2.13037  13
   1  13   0 15.2062 1.65075  12
   1  13   0 15.6983 1.43125   5
   1  13   0 15.3864 2.39271   7
   1  13   0 17.6780 1.94324  10
  -2 -13   0 4.36986 0.98982   8
  -2 -13   0 2.85753 0.98570  11
  -2 -13   0 3.09781 1.28564  17
  -2 -13   0 3.76820 1.15339   3
  -2 -13   0 4.28271 1.17487  14
  -2 -13   0 2.83737 1.14146  19
  -2 -13   0 3.24842 1.13724   9
   2  13   0 5.51441 1.11481  10
   2  13   0 3.71505 1.11546  13
   2  13   0 5.38805 1.14373  12
   2  13   0 8.46510 1.10201   5
  -3 -13   0 20.3815 2.05135   9
  -3 -13   0 18.9084 2.06855  17
  -3 -13   0 18.2011 1.95326   3
  -3 -13   0 20.6827 1.47946  20
  -3 -13   0 19.5466 2.10513  14
  -3 -13   0 15.9622 1.94364   8
  -3 -13   0 18.8687 1.87221  11
  -3 -13   0 16.5103 2.10295  19
   3  13   0 18.4322 1.97553  16
   3  13   0 17.8249 1.75088  13
   3  13   0 15.6473 2.13164  10
   3  13   0 18.4173 3.03365  12
   3  13   0 20.1177 1.63869   5
   3  13   0 18.6540 2.13216   7
  -4 -13   0 0.34067 0.79533  11
  -4 -13   0 1.38174 0.83358  14
  -4 -13   0 0.18948 0.75618   8
  -4 -13   0 0.94746 0.72031  20
  -4 -13   0 0.22563 0.83150   3
   4  13   0 0.31226 1.14219  16
   4  13   0 2.20718 0.76056   5
   4  13   0 0.40069 1.01243   7
   4  13   0 2.35699 1.24693  12
  -5 -13   0 54.6479 2.99820  17
  -5 -13   0 54.0175 3.18926   8
  -5 -13   0 54.9912 2.71876  20
  -5 -13   0 56.5600 3.16850   3
   5  13   0 53.9330 2.89788   5
   5  13   0 60.9982 3.85241  16
   5  13   0 50.7264 3.68923  12
   5  13   0 50.7029 3.19796   7
  -6 -13   0 28.9534 2.24166  20
  -6 -13   0 27.8600 2.46423  11
  -6 -13   0 29.9270 2.71923  14
  -6 -13   0 32.9136 2.53381   3
  -6 -13   0 26.6499 2.47710   8
   6  13   0 31.2800 3.24842  16
   6  13   0 31.6556 3.00410   7
   6  13   0 29.1190 3.15983  12
   1 -14   0 11.2076 1.90412  19
   1 -14   0 14.0614 1.72241  11
   1 -14   0 11.1824 2.17777   6
   1 -14   0 12.3540 1.88167  14
   1 -14   0 13.9694 2.30530  17
   1 -14   0 9.71917 1.86256   9
  -1  14   0 12.2270 2.13022  10
  -1  14   0 8.49585 2.01981   7
  -1  14   0 17.5105 2.70357  13
   0 -14   0 41.8991 2.91036  14
   0 -14   0 36.8254 5.98843  17
   0 -14   0 36.2052 2.73037   6
   0 -14   0 41.7242 3.37908   9
   0 -14   0 37.9740 2.41024  11
   0 -14   0 41.1954 3.31518  19
   0  14   0 44.8877 3.20169  10
   0  14   0 34.0129 3.11685   7
   0  14   0 42.5847 3.37225  13
  -1 -14   0 20.4995 2.16933  19
  -1 -14   0 19.6627 2.57297   3
  -1 -14   0 15.7987 1.96633  11
  -1 -14   0 16.3226 1.98252   8
  -1 -14   0 16.5686 2.47862  17
  -1 -14   0 18.0055 2.40819   9
  -1 -14   0 20.2846 2.19497  14
   1  14   0 18.3317 1.81881  12
   1  14   0 19.4883 2.06683  10
   1  14   0 14.5941 2.06550  13
   1  14   0 18.0540 2.38991   7
  -2 -14   0 28.7507 2.48789  14
  -2 -14   0 31.3496 2.31087   8
  -2 -14   0 26.5801 2.58676  17
  -2 -14   0 24.5916 2.35330   9
  -2 -14   0 26.1898 2.39594  19
  -2 -14   0 24.7615 2.21994  11
  -2 -14   0 26.8408 2.46208   3
   2  14   0 27.5136 2.52213   7
   2  14   0 20.5213 2.05242  10
   2  14   0 24.0628 2.25907  12
   2  14   0 27.6200 2.41454  13
   2  14   0 28.1340 2.09266  16
  -3 -14   0 20.1819 2.16857   3
  -3 -14   0 19.8365 2.46458  11
  -3 -14   0 23.1255 2.65842  17
  -3 -14   0 22.1516 2.34474  14
  -3 -14   0 22.5193 2.26903   9
  -3 -14   0 19.3824 2.01091   8
  -3 -14   0 21.8226 2.50516  19
   3  14   0 20.4485 2.14968  13
   3  14   0 27.5965 4.40827   7
   3  14   0 19.5607 2.62503  16
   3  14   0 26.9274 2.82671   5
   3  14   0 21.3784 2.27399  12
  -4 -14   0 45.3126 2.97594  17
  -4 -14   0 37.1966 2.77386   8
  -4 -14   0 44.2725 3.17934  14
  -4 -14   0 44.5454 3.00904  11
  -4 -14   0 42.8191 2.92745   3
   4  14   0 39.3704 3.81161   7
   4  14   0 38.8221 3.15126  12
   4  14   0 41.6833 3.02169  16
  -5 -14   0 -1.6948 0.73312  14
   3  14  -1 2.28058 1.15673   7
   3  14  -1 1.55933 1.06422  16
   3  14  -1 -0.0425 1.03847   5
   3  14  -1 -1.8673 1.01157  12
  -3 -14   1 1.21801 0.97093   8
  -3 -14   1 1.94115 1.15309   9
  -3 -14   1 1.28435 1.28866  17
  -3 -14   1 0.40179 1.13134  11
  -3 -14   1 3.14180 1.63467  19
  -3 -14   1 2.11359 1.22237  14
  -3 -14   1 0.77159 1.09061   3
   2  14  -1 20.8916 2.00273  16
   2  14  -1 25.7340 2.40300   5
   2  14  -1 18.1420 2.25637   7
   2  14  -1 25.6498 2.62730  12
   2  14  -1 16.6637 2.47707  13
  -2 -14   1 22.7289 2.44055  14
  -2 -14   1 22.4657 2.31550   8
  -2 -14   1 24.8760 2.93740   3
  -2 -14   1 24.8254 2.20519  11
  -2 -14   1 16.1077 2.26936   9
  -2 -14   1 25.3113 2.49709  19
  -2 -14   1 23.9699 2.52752  17
   1  14  -1 8.38608 1.86575  13
   1  14  -1 14.8016 2.42104   5
   1  14  -1 8.89634 1.79287   7
   1  14  -1 10.5930 1.77784  10
  -1 -14   1 9.21687 1.56749  11
  -1 -14   1 10.1841 2.03882  19
  -1 -14   1 5.69406 1.90343   9
  -1 -14   1 12.4199 2.10282   3
  -1 -14   1 11.8664 1.84317   8
  -1 -14   1 9.36183 1.88910  14
   0  14  -1 3.42879 1.60931  13
   0  14  -1 6.31016 1.60421  10
   0  14  -1 2.70420 1.18440   7
   0 -14   1 3.42775 1.18637   9
   0 -14   1 1.28193 1.28344  19
   0 -14   1 2.55878 1.30178  17
   0 -14   1 3.05690 1.14559  11
   0 -14   1 1.86357 1.09342  14
   5  13  -1 22.5446 2.88405  12
   5  13  -1 21.9281 2.84975  16
   5  13  -1 24.1648 2.11553   5
  -5 -13   1 28.8801 2.64366  14
  -5 -13   1 25.0793 2.41492  11
  -5 -13   1 27.5962 3.55305  20
  -5 -13   1 20.3002 2.61665   8
  -5 -13   1 27.4648 2.49624   3
   4  13  -1 20.7444 2.39732  16
   4  13  -1 18.2605 2.54140  12
   4  13  -1 24.0710 2.21223   7
   4  13  -1 23.8734 2.05465   5
  -4 -13   1 23.8406 2.39013  14
  -4 -13   1 23.8147 2.18401   8
  -4 -13   1 20.8027 2.11648   3
  -4 -13   1 22.5006 1.87510  20
  -4 -13   1 20.6511 2.16214  11
  -4 -13   1 20.2091 2.18407  17
   3  13  -1 11.1925 1.65802   7
   3  13  -1 13.0216 2.01837  12
   3  13  -1 16.6131 1.61964   5
   3  13  -1 12.3079 1.54710  13
   3  13  -1 9.39106 1.34804  10
  -3 -13   1 10.8374 1.85775  14
  -3 -13   1 10.7777 1.76764  11
  -3 -13   1 14.2455 1.46944  20
  -3 -13   1 14.6844 1.96013  19
  -3 -13   1 11.6824 1.73100   9
  -3 -13   1 10.1571 1.82140  17
  -3 -13   1 11.5131 1.71989   8
  -3 -13   1 11.8038 1.86379   3
   2  13  -1 6.27100 1.36258   7
   2  13  -1 5.95152 1.30209  10
   2  13  -1 6.45009 1.08769   5
   2  13  -1 6.09602 1.34682  12
   2  13  -1 7.40224 1.44984  13
   2  13  -1 3.64554 1.12580  16
  -2 -13   1 5.73188 1.48693  17
  -2 -13   1 6.01931 1.25057  11
  -2 -13   1 5.76756 1.45388   3
  -2 -13   1 5.95611 1.40215  19
  -2 -13   1 5.27095 1.44942  14
  -2 -13   1 6.50880 1.44897   9
  -2 -13   1 5.95186 1.31876   8
   1  13  -1 63.4469 2.87960   5
   1  13  -1 72.8254 3.79116  10
   1  13  -1 65.4364 3.76822   7
   1  13  -1 67.9142 3.03440  12
   1  13  -1 64.0874 2.84883  16
  -1 -13   1 64.4474 3.58241   3
  -1 -13   1 69.0418 3.88597  17
  -1 -13   1 58.7577 3.46046   9
  -1 -13   1 62.7178 3.19150   8
  -1 -13   1 59.8898 3.05766  11
  -1 -13   1 64.3360 3.40996  19
  -1 -13   1 60.8772 3.28922  14
   0  13  -1 28.7626 2.84598  13
   0  13  -1 23.5600 2.53879   7
   0  13  -1 32.1303 2.10626   5
   0  13  -1 28.6979 2.58824  10
   0 -13   1 27.9297 2.18431   6
   0 -13   1 24.7051 1.99116  11
   0 -13   1 23.2542 2.36194   9
   0 -13   1 32.3882 2.83731  17
   0 -13   1 27.2879 2.34328  19
   0 -13   1 30.2802 2.39134  14
  -1  13  -1 50.9417 3.79090  13
  -1  13  -1 44.1799 3.50957  10
  -1  13  -1 45.9312 3.40482   7
  -1  13  -1 42.0261 2.54136   5
   1 -13   1 55.4644 3.06466  14
   1 -13   1 47.3490 3.05535   6
   1 -13   1 47.3499 2.55880  11
   1 -13   1 51.5397 3.24548  19
  -2  13  -1 12.6677 1.77209   5
  -2  13  -1 10.2597 2.14305   7
  -2  13  -1 13.5943 2.27454  10
   2 -13   1 12.1399 1.97023   6
   2 -13   1 17.5305 2.62974  17
   2 -13   1 12.9281 2.12844   9
   2 -13   1 10.6758 2.04623  19
   2 -13   1 15.4506 1.99593  14
   6  12  -1 8.76255 2.55365  12
   6  12  -1 9.69923 0.96157  18
   6  12  -1 7.94581 2.06164  16
   6  12  -1 9.35787 0.94640  18
  -6 -12   1 9.17245 1.68019   8
  -6 -12   1 8.64765 1.42676  20
  -6 -12   1 12.0477 1.83985  11
  -6 -12   1 12.3666 1.98074   3
   5  12  -1 23.9831 2.88631  12
   5  12  -1 26.7662 2.40097   5
   5  12  -1 29.3586 2.14741   7
   5  12  -1 29.3099 2.79844  16
  -5 -12   1 24.8998 2.29417   8
  -5 -12   1 30.0516 2.37106   3
  -5 -12   1 24.6548 2.24121  11
  -5 -12   1 31.7428 2.13722  20
  -5 -12   1 29.0300 2.22335  17
  -5 -12   1 32.7824 2.65678  14
   4  12  -1 1.74642 1.12088  16
   4  12  -1 2.80886 0.85648   5
   4  12  -1 2.06049 0.81228  10
   4  12  -1 2.73002 1.18283  12
   4  12  -1 4.27375 1.11886   7
  -4 -12   1 2.29779 1.06075  14
  -4 -12   1 1.16327 0.82920   8
  -4 -12   1 0.77195 0.89437  17
  -4 -12   1 1.53302 0.78041  20
  -4 -12   1 1.50095 0.93778  11
  -4 -12   1 1.25793 0.94361   3
   3  12  -1 7.47432 1.35026  10
   3  12  -1 5.21763 1.27410  16
   3  12  -1 7.80007 1.21568   5
   3  12  -1 4.96515 1.42324  13
   3  12  -1 4.22790 1.14882   7
   3  12  -1 3.69751 1.33712  12
  -3 -12   1 4.97581 1.17642   9
  -3 -12   1 7.00809 1.40994  14
  -3 -12   1 6.17702 1.29541   8
  -3 -12   1 5.48048 1.26617  19
  -3 -12   1 4.39714 0.88571  20
  -3 -12   1 5.83033 1.25889   3
  -3 -12   1 6.47365 1.33412  11
   2  12  -1 26.3537 2.16509  12
   2  12  -1 23.2879 2.11119   7
   2  12  -1 28.9397 1.89490   5
   2  12  -1 26.1449 2.09140  10
   2  12  -1 23.5717 2.04283  13
   2  12  -1 22.5893 1.99128  16
  -2 -12   1 23.7540 2.04669   3
  -2 -12   1 24.4603 2.09661   9
  -2 -12   1 26.4904 2.05524  11
  -2 -12   1 25.6089 2.27436  17
  -2 -12   1 23.5751 1.91966   8
  -2 -12   1 27.9904 2.23772  14
  -2 -12   1 23.6568 2.05936  19
   1  12  -1 18.5272 1.70766  12
   1  12  -1 18.3800 2.09691   7
   1  12  -1 22.6189 2.08411  13
   1  12  -1 16.8700 1.88708  10
   1  12  -1 18.1048 1.52974  16
   1  12  -1 23.4461 1.69382   5
  -1 -12   1 21.2062 1.98993  19
  -1 -12   1 18.2561 1.73261   8
  -1 -12   1 20.2550 1.78187  11
  -1 -12   1 19.7743 2.12808  17
  -1 -12   1 19.3251 2.06712   3
  -1 -12   1 17.2194 1.83215  14
  -1 -12   1 13.9050 1.86287   9
   0  12  -1 1.94522 0.66609  12
   0  12  -1 2.64062 0.73510  16
   0  12  -1 2.03422 1.19583  10
   0  12  -1 1.94829 1.03212   7
   0  12  -1 3.76731 0.92796   5
   0 -12   1 0.27611 0.75670   9
   0 -12   1 0.58944 0.77906   6
   0 -12   1 -0.1058 0.67751  14
   0 -12   1 0.89833 0.92377   3
   0 -12   1 2.53940 0.92783  19
   0 -12   1 0.71420 0.90804  17
   0 -12   1 1.80207 0.85258  11
   0 -12   1 -1.0555 0.64010   8
  -1  12  -1 2.57533 1.23164  13
  -1  12  -1 2.92989 1.29672  10
  -1  12  -1 2.46001 0.86319   5
  -1  12  -1 3.75240 1.31167   7
   1 -12   1 6.25431 1.59473  17
   1 -12   1 3.37630 1.05330  19
   1 -12   1 3.25111 1.17322   9
   1 -12   1 3.34409 0.89146  11
   1 -12   1 5.92890 1.21334   6
  -2  12  -1 4.74022 1.46881   7
  -2  12  -1 6.97110 1.75782  10
  -2  12  -1 5.62027 1.22045   5
  -2  12  -1 5.01778 1.64883  13
   2 -12   1 8.36186 1.61246  17
   2 -12   1 6.76189 1.38987  19
   2 -12   1 7.82027 1.56921   9
  -3  12  -1 20.2379 1.53815  18
  -3  12  -1 16.3110 4.22749  13
  -3  12  -1 17.6415 1.91332   5
  -3  12  -1 19.1178 2.77077  10
   3 -12   1 17.3940 2.31159   6
   3 -12   1 24.2083 4.13565  19
   3 -12   1 21.3472 2.18798  14
   3 -12   1 19.4440 2.65709  17
   7  11  -1 7.94562 1.42746   2
   7  11  -1 8.16788 2.15237  16
   7  11  -1 8.39414 1.64373  18
   7  11  -1 9.07471 2.07645  12
   7  11  -1 8.26495 1.04645  21
  -7 -11   1 8.47353 1.58037  11
  -7 -11   1 6.95806 1.43865  20
  -7 -11   1 8.75291 1.64882   3
  -7 -11   1 9.14535 1.67873   8
   6  11  -1 1.73016 1.45986  16
   6  11  -1 0.56899 0.66800  18
   6  11  -1 3.34136 1.04473   7
   6  11  -1 2.73791 0.84905   2
   6  11  -1 1.64181 1.19536  12
   6  11  -1 1.11148 0.84420  18
  -6 -11   1 1.00452 0.94424   3
  -6 -11   1 0.97044 0.87896  11
  -6 -11   1 -0.1653 0.63850  20
  -6 -11   1 2.43980 0.96143  17
  -6 -11   1 2.78961 1.02380   8
   5  11  -1 1.26598 1.12277  16
   5  11  -1 -0.4051 0.78663   7
   5  11  -1 1.38242 1.12174  12
   5  11  -1 2.26645 0.71012   2
   5  11  -1 1.21486 0.50286  18
   5  11  -1 1.67439 0.47604  18
  -5 -11   1 2.22580 0.78524  20
  -5 -11   1 1.39866 0.83318  17
  -5 -11   1 1.14215 0.79920   8
  -5 -11   1 0.60299 0.60260  11
  -5 -11   1 0.51232 0.88616  14
  -5 -11   1 1.90599 0.91166   3
   4  11  -1 58.8646 2.54911  10
   4  11  -1 61.7518 2.13561  13
   4  11  -1 71.2477 3.73908  16
   4  11  -1 68.3336 3.10063   7
   4  11  -1 61.5353 2.84433   5
   4  11  -1 61.4554 4.79407  12
   4  11  -1 67.1440 2.28304   2
  -4 -11   1 62.2144 3.11019   8
  -4 -11   1 65.1892 3.22115  11
  -4 -11   1 62.6030 3.35483  14
  -4 -11   1 70.7322 3.11848  17
  -4 -11   1 64.6436 2.71974  20
  -4 -11   1 63.3670 3.13456   3
   3  11  -1 24.8302 1.97624   7
   3  11  -1 28.5622 2.32134  16
   3  11  -1 24.2102 1.67302  13
   3  11  -1 20.2594 1.01487   2
   3  11  -1 24.3114 1.75841  10
   3  11  -1 29.3407 2.27196  12
   3  11  -1 24.8647 1.78151   5
  -3 -11   1 26.8968 2.10548  17
  -3 -11   1 26.3223 2.03541   9
  -3 -11   1 26.9977 1.61571  20
  -3 -11   1 26.1149 2.22767   8
  -3 -11   1 28.1370 2.04380  11
  -3 -11   1 27.9040 2.09605   3
  -3 -11   1 28.4954 2.22344  14
   2  11  -1 28.1149 2.19100   7
   2  11  -1 32.4489 1.94920   5
   2  11  -1 27.1524 2.04875  13
   2  11  -1 31.0036 2.11880  16
   2  11  -1 33.0571 2.24267  12
   2  11  -1 27.7375 2.06951  10
  -2 -11   1 28.1291 1.54470  20
  -2 -11   1 29.8465 2.04280  11
  -2 -11   1 28.9903 2.13577   9
  -2 -11   1 27.5472 1.99150   8
  -2 -11   1 29.1453 2.16482   3
  -2 -11   1 28.6693 2.23164  14
  -2 -11   1 31.2617 2.33323  17
  -2 -11   1 27.8817 2.07382  19
   1  11  -1 26.7042 1.87742  12
   1  11  -1 25.8654 1.75101   5
   1  11  -1 31.5673 2.34341  13
   1  11  -1 25.8849 2.09605  10
   1  11  -1 25.7204 2.16812  16
   1  11  -1 27.7004 2.18069   7
  -1 -11   1 27.3212 2.04878  19
  -1 -11   1 28.8927 2.46733  17
  -1 -11   1 27.7262 2.11277  14
  -1 -11   1 31.7263 2.05661   8
  -1 -11   1 29.4711 1.95271  11
  -1 -11   1 28.9359 1.62615   6
  -1 -11   1 29.5195 2.42653   9
  -1 -11   1 26.4591 2.09451   3
   0  11  -1 37.9574 2.11097   5
   0  11  -1 35.4578 1.85926  12
   0  11  -1 37.4251 2.76070  13
   0  11  -1 29.7232 2.39544   7
   0  11  -1 34.8578 1.77437  16
   0  11  -1 33.5986 2.59911  10
   0  11  -1 36.2888 1.23696   2
   0 -11   1 35.5280 2.46219   9
   0 -11   1 32.6833 2.12614   8
   0 -11   1 33.4526 1.95356  11
   0 -11   1 35.2242 2.02499   6
   0 -11   1 33.7013 2.19024  14
   0 -11   1 35.7116 2.61893  17
  -1  11  -1 27.0442 1.33254  16
  -1  11  -1 27.7091 4.00850  13
  -1  11  -1 27.0209 2.48200  10
  -1  11  -1 27.8046 2.33104   7
  -1  11  -1 25.7865 1.34902   2
  -1  11  -1 30.2814 1.34388  12
  -1  11  -1 26.9930 1.85897   5
   1 -11   1 26.3564 2.20870   9
   1 -11   1 29.9441 2.15684  19
   1 -11   1 26.2729 2.00276   6
   1 -11   1 25.7547 1.00070   4
   1 -11   1 27.3377 2.36752  17
   1 -11   1 28.2470 1.74690  11
   1 -11   1 29.0117 1.98652  14
  -2  11  -1 22.1968 2.44624  10
  -2  11  -1 20.7276 1.32481  18
  -2  11  -1 18.4850 1.32473   2
  -2  11  -1 17.6058 2.48489  13
  -2  11  -1 17.5493 1.66582   5
  -2  11  -1 17.6687 1.08993  20
  -2  11  -1 19.4587 1.25154  18
   2 -11   1 19.1910 2.00813   9
   2 -11   1 21.0877 1.92105  19
   2 -11   1 19.1385 2.42485  17
   2 -11   1 17.9158 1.63063  14
   2 -11   1 15.7408 1.58385   4
   2 -11   1 18.7999 1.94299   6
  -3  11  -1 3.96270 1.15526   5
  -3  11  -1 2.14672 0.50876  21
  -3  11  -1 4.87430 1.54015  10
  -3  11  -1 2.66685 0.88147  18
  -3  11  -1 0.35413 0.64090   2
  -3  11  -1 3.56060 1.40624  13
   3 -11   1 1.18907 1.11855  17
   3 -11   1 4.19023 1.28625   6
   3 -11   1 2.74221 1.01403  19
   3 -11   1 1.31003 0.93809   9
   3 -11   1 3.31835 1.00348  14
  -4  11  -1 28.8482 1.68915  21
  -4  11  -1 29.9823 3.38910  13
  -4  11  -1 27.7717 2.30975   5
  -4  11  -1 29.0081 2.14754   2
  -4  11  -1 29.5190 4.69674  10
   4 -11   1 23.1597 3.23190  19
   4 -11   1 29.6918 2.90881   6
   4 -11   1 30.2106 2.14102  14
   4 -11   1 28.9630 2.88188   9
   7  10  -1 9.58784 1.60379   2
   7  10  -1 12.5670 1.64882   7
   7  10  -1 10.1978 1.62452  18
   7  10  -1 10.8482 2.18463  12
   7  10  -1 13.2575 1.41917  21
   7  10  -1 10.5348 2.24546  16
  -7 -10   1 11.8126 1.70535  20
  -7 -10   1 14.8497 2.03986   3
  -7 -10   1 15.1150 2.16168   8
  -7 -10   1 10.2517 1.65781  11
   6  10  -1 21.2571 1.76973  18
   6  10  -1 15.0558 2.33812  12
   6  10  -1 15.4393 2.41366  16
   6  10  -1 18.3925 1.63390  18
   6  10  -1 19.2906 1.79153   7
   6  10  -1 19.6917 1.28054  21
   6  10  -1 22.2938 1.78988   2
  -6 -10   1 18.3318 1.56617  17
  -6 -10   1 20.8456 2.01674   8
  -6 -10   1 21.5551 1.92233  11
  -6 -10   1 20.3207 1.81511  20
  -6 -10   1 16.0923 2.29709   3
   5  10  -1 42.0540 1.93646  10
   5  10  -1 47.3923 3.23449  12
   5  10  -1 49.3049 2.22605   2
   5  10  -1 45.9469 2.01177  18
   5  10  -1 43.1154 2.37218  18
   5  10  -1 43.5069 2.50935   7
   5  10  -1 47.3899 3.24496  16
  -5 -10   1 42.8586 2.31181  20
  -5 -10   1 42.1279 2.55935   8
  -5 -10   1 45.0973 2.23850  17
  -5 -10   1 43.5665 2.62634  11
  -5 -10   1 43.0781 2.56607   3
  -5 -10   1 46.0957 2.84847  14
   4  10  -1 43.5125 2.11537  10
   4  10  -1 46.7676 1.59514  13
   4  10  -1 46.8866 1.88512   2
   4  10  -1 47.6257 3.04292  16
   4  10  -1 43.3065 2.89781  12
   4  10  -1 38.1648 2.87504   7
  -4 -10   1 47.5578 2.66822  11
  -4 -10   1 48.7335 2.46842  17
  -4 -10   1 48.0108 2.80566  14
  -4 -10   1 48.1286 2.25414  20
  -4 -10   1 50.5873 2.63642   3
   3  10  -1 2.36926 0.73335   5
   3  10  -1 0.18225 0.55764  10
   3  10  -1 1.01732 0.81692  16
   3  10  -1 1.21602 0.64438  13
   3  10  -1 0.11233 0.65909   7
   3  10  -1 1.53610 0.41528   2
   3  10  -1 1.24661 0.85514  12
   3  10  -1 1.84044 0.35694   2
  -3 -10   1 0.31295 0.65661  14
  -3 -10   1 -0.2601 0.66918  17
  -3 -10   1 1.58995 0.64471  20
  -3 -10   1 0.04886 0.62324   8
  -3 -10   1 0.68495 0.71702  19
  -3 -10   1 0.45626 0.67570   9
  -3 -10   1 0.36036 0.51589  11
  -3 -10   1 0.98640 0.63852   3
   2  10  -1 67.3750 2.92485  13
   2  10  -1 64.5754 2.90435  10
   2  10  -1 66.3229 1.90731   6
   2  10  -1 72.5726 3.20536  12
   2  10  -1 71.0050 3.16607   5
   2  10  -1 69.0383 3.09624  16
  -2 -10   1 66.4471 2.33718  20
  -2 -10   1 67.3130 2.90095  11
  -2 -10   1 70.6590 3.07052   3
  -2 -10   1 66.4910 2.86064   8
  -2 -10   1 68.8014 3.10338  14
  -2 -10   1 69.8262 3.01909   9
  -2 -10   1 70.0978 3.15278  17
  -2 -10   1 68.1991 2.99325  19
   1  10  -1 23.5651 1.94500  13
   1  10  -1 18.7084 0.89113   4
   1  10  -1 25.4204 1.72790  12
   1  10  -1 19.8067 1.08306  15
   1  10  -1 23.1341 1.68835  16
   1  10  -1 20.0607 1.78835  10
   1  10  -1 21.8067 1.90808   7
  -1 -10   1 23.4846 1.37456   6
  -1 -10   1 21.3802 1.72887  14
  -1 -10   1 22.2195 1.93280  17
  -1 -10   1 19.9694 1.70587   9
  -1 -10   1 22.0773 1.59393  11
  -1 -10   1 22.3287 1.83981   3
  -1 -10   1 22.0055 1.68962  19
  -1 -10   1 19.1698 1.54346   8
   0  10  -1 83.8328 3.82253  13
   0  10  -1 77.0732 2.77190  12
   0  10  -1 81.2410 1.93488   2
   0  10  -1 78.7402 2.71520  16
   0  10  -1 87.0403 3.41851   5
   0  10  -1 82.0896 3.62015   7
   0  10  -1 75.6446 3.65006  10
   0 -10   1 88.0867 3.65140   3
   0 -10   1 82.8367 2.98103   6
   0 -10   1 86.6223 3.38496  19
   0 -10   1 81.2122 3.13141   8
   0 -10   1 86.4428 3.32222  14
   0 -10   1 81.0491 3.46257   9
   0 -10   1 82.9029 2.99930  11
   0 -10   1 83.0242 1.80688   4
   0 -10   1 86.4368 3.79602  17
  -1  10  -1 8.51408 1.62457  13
  -1  10  -1 7.60362 1.57648  10
  -1  10  -1 8.24510 0.78427   2
  -1  10  -1 8.21907 0.84303  16
  -1  10  -1 8.90452 1.52372   7
  -1  10  -1 10.2931 1.32940   5
  -1  10  -1 7.71903 0.82286  12
   1 -10   1 7.20722 0.77752  21
   1 -10   1 7.08419 1.85193  17
   1 -10   1 7.18694 1.50212   9
   1 -10   1 6.90585 1.13908  14
   1 -10   1 7.61750 1.22471   6
   1 -10   1 7.08349 0.58093   4
   1 -10   1 9.29324 1.12950  11
   1 -10   1 6.97563 1.25992  19
  -2  10  -1 52.7627 1.91994  20
  -2  10  -1 49.8261 1.48999  21
  -2  10  -1 53.8553 1.50773  21
  -2  10  -1 54.4790 3.44902  10
  -2  10  -1 53.2355 3.84172  13
  -2  10  -1 49.7622 2.03498   2
  -2  10  -1 49.7684 2.12186  18
  -2  10  -1 53.6137 2.58815   5
  -2  10  -1 52.5626 2.19593  18
  -2  10  -1 52.9439 2.23894  16
   2 -10   1 47.7301 3.48603  19
   2 -10   1 52.8370 3.15090  17
   2 -10   1 51.3643 2.92369   9
   2 -10   1 53.2924 2.48265  14
   2 -10   1 50.4473 1.68828   4
   2 -10   1 51.4865 2.84091   6
  -3  10  -1 6.76703 1.66033  10
  -3  10  -1 6.77196 1.02407   2
  -3  10  -1 5.35976 1.10148  18
  -3  10  -1 5.68172 0.78437  20
  -3  10  -1 6.60346 1.16718  18
  -3  10  -1 5.43065 1.21097   5
  -3  10  -1 8.31678 1.83047  13
  -3  10  -1 4.90965 0.78321  21
   3 -10   1 6.45861 1.35702   9
   3 -10   1 5.66982 1.18419  19
   3 -10   1 7.69616 1.49074   6
   3 -10   1 5.05690 1.25018  17
   3 -10   1 5.04799 1.04032  14
   3 -10   1 4.32455 0.73281   4
  -4  10  -1 2.30224 1.48264  13
  -4  10  -1 3.08587 0.75961  21
  -4  10  -1 2.97964 0.65062  20
  -4  10  -1 1.15995 0.83185   5
  -4  10  -1 5.34038 1.63486  10
  -4  10  -1 1.74897 0.96793  18
  -4  10  -1 4.32727 0.93185   2
   4 -10   1 2.20362 0.82517  14
   4 -10   1 1.86672 0.72085   4
   4 -10   1 1.05656 0.83359  19
   4 -10   1 1.54101 1.03318   9
   4 -10   1 2.51989 1.25397   6
   4 -10   1 1.20501 1.05176  17
  -5  10  -1 31.1331 3.44674  13
  -5  10  -1 29.5136 2.65182  18
  -5  10  -1 27.1726 2.01672  21
  -5  10  -1 28.6554 3.24655  10
  -5  10  -1 27.9333 2.17495   2
  -5  10  -1 32.0757 2.47268   5
   5 -10   1 26.1441 3.55914  19
   5 -10   1 29.6702 2.22800   4
   5 -10   1 27.8991 2.09781  14
   5 -10   1 29.6107 4.00136   9
   5 -10   1 28.5707 2.95457   6
   8   9  -1 150.103 5.60467   2
   8   9  -1 147.284 6.55374  12
   8   9  -1 157.894 6.02098  18
   8   9  -1 147.888 5.21768  21
   8   9  -1 144.633 5.30324   7
  -8  -9   1 154.367 5.57841  11
  -8  -9   1 145.408 5.53198  20
  -8  -9   1 156.412 5.81399   8
  -8  -9   1 153.350 5.54204   3
   7   9  -1 4.56819 1.07929  21
   7   9  -1 5.94837 1.28124   2
   7   9  -1 7.65097 1.49576  18
   7   9  -1 4.97582 1.15193   7
   7   9  -1 2.83239 1.29371  12
  -7  -9   1 8.42280 1.13962  15
  -7  -9   1 6.01978 1.33431  20
  -7  -9   1 6.32113 1.27460  11
  -7  -9   1 6.28603 1.42761   8
  -7  -9   1 7.72741 1.43315   3
   6   9  -1 4.92089 1.10955  18
   6   9  -1 4.22566 0.99320   2
   6   9  -1 4.76895 1.40687  12
   6   9  -1 3.54793 0.84376  21
   6   9  -1 4.65077 1.08282   7
  -6  -9   1 3.26971 0.75575  17
  -6  -9   1 2.80814 0.99176  20
  -6  -9   1 3.43719 0.66735  15
  -6  -9   1 2.10493 0.91399  11
  -6  -9   1 3.23759 1.09621   8
  -6  -9   1 2.79429 0.96549  21
  -6  -9   1 5.87725 1.20791   3
   5   9  -1 8.38143 0.80707  21
   5   9  -1 6.93584 1.94391  12
   5   9  -1 7.00990 1.12288   2
   5   9  -1 5.61202 1.45361  16
   5   9  -1 6.88729 1.28888   7
   5   9  -1 6.46586 1.04456  18
   5   9  -1 5.45228 0.93497  18
   5   9  -1 6.57175 0.81350  21
  -5  -9   1 6.59413 1.42068   8
  -5  -9   1 4.16712 0.81195  21
  -5  -9   1 6.93802 1.14447  20
  -5  -9   1 5.50521 1.12119  11
  -5  -9   1 8.17478 1.32794   3
  -5  -9   1 4.42544 0.87145  17
  -5  -9   1 6.39640 1.26497  14
   4   9  -1 39.4201 1.18623  13
   4   9  -1 36.4225 1.20923  13
   4   9  -1 36.6050 1.85793  10
   4   9  -1 40.6017 2.21058   7
   4   9  -1 40.0930 1.62626  18
   4   9  -1 38.6816 1.75303   2
   4   9  -1 40.7776 2.71968  12
   4   9  -1 38.7759 2.72669  16
   4   9  -1 42.7245 1.62949  18
  -4  -9   1 42.3219 2.49903  17
  -4  -9   1 39.7956 2.26850   8
  -4  -9   1 39.3481 1.98330  20
  -4  -9   1 36.2052 2.31029  14
  -4  -9   1 40.1429 2.30619  11
  -4  -9   1 41.4013 2.25736   3
  -4  -9   1 38.1011 1.19181  15
  -4  -9   1 41.5865 1.59656  21
   3   9  -1 26.8444 2.07553  16
   3   9  -1 26.7427 1.66175  10
   3   9  -1 23.7770 1.11087   2
   3   9  -1 24.6862 2.01751  12
   3   9  -1 23.9028 1.74849   7
   3   9  -1 25.6517 1.50786  13
   3   9  -1 26.4116 1.02209   2
  -3  -9   1 24.8419 0.90366  15
  -3  -9   1 25.0524 1.76536   8
  -3  -9   1 24.6686 1.43734  20
  -3  -9   1 25.1135 1.85663  14
  -3  -9   1 24.6344 1.69841   9
  -3  -9   1 27.5134 1.85288  19
  -3  -9   1 25.3484 1.78634   3
  -3  -9   1 23.4375 1.73773  11
  -3  -9   1 26.8357 1.79044  17
  -3  -9   1 25.8435 0.85447  21
   2   9  -1 86.7935 3.37274  12
   2   9  -1 85.8264 2.95306   5
   2   9  -1 82.1042 3.87570  16
   2   9  -1 79.8906 1.96267  15
   2   9  -1 85.6413 3.13184  13
   2   9  -1 81.0100 2.17136   6
   2   9  -1 83.7262 2.30602   4
   2   9  -1 84.2367 3.18287  10
   2   9  -1 82.6816 3.26953   7
  -2  -9   1 85.5416 2.20198  15
  -2  -9   1 86.1009 3.17585  11
  -2  -9   1 88.8083 3.22947  19
  -2  -9   1 86.5681 3.33509  14
  -2  -9   1 88.0032 3.22814   9
  -2  -9   1 82.9215 3.09549   8
  -2  -9   1 84.3198 2.63088  20
  -2  -9   1 83.1931 3.28057  17
  -2  -9   1 86.2939 3.23932   3
   1   9  -1 55.5689 2.45304  12
   1   9  -1 55.2636 2.28723   5
   1   9  -1 52.8973 2.61791  10
   1   9  -1 51.7810 1.44354   4
   1   9  -1 55.4783 2.65782   7
   1   9  -1 51.1871 1.91199   6
   1   9  -1 52.0455 2.36845  16
   1   9  -1 56.7956 2.69140  13
   1   9  -1 51.1530 1.68792  15
  -1  -9   1 55.7585 2.39206  11
  -1  -9   1 52.4187 2.35858   8
  -1  -9   1 57.1591 2.63531   3
  -1  -9   1 56.6049 2.76947  17
  -1  -9   1 57.4068 2.61669   9
  -1  -9   1 53.1016 1.94156   6
  -1  -9   1 55.2470 2.45344  19
  -1  -9   1 55.2466 2.53301  14
  -1  -9   1 55.1043 1.47786   4
   0   9  -1 122.701 3.08981  20
   0   9  -1 123.791 2.62753   2
   0   9  -1 133.554 4.67993  13
   0   9  -1 126.351 3.54543  16
   0   9  -1 128.589 3.61996  12
   0   9  -1 128.962 4.39126   7
   0   9  -1 134.287 4.68105  10
   0   9  -1 123.676 2.54127   2
   0   9  -1 129.701 3.77888   5
   0  -9   1 135.518 4.59340  17
   0  -9   1 137.728 4.46024   3
   0  -9   1 135.249 3.82713   6
   0  -9   1 133.871 4.01572   8
   0  -9   1 140.416 4.21668  14
   0  -9   1 138.771 4.41224   9
   0  -9   1 130.952 3.82523  11
   0  -9   1 136.538 4.18671  19
   0  -9   1 135.273 2.70183   4
  -1   9  -1 58.8595 1.91568  12
  -1   9  -1 53.8398 1.90003  16
  -1   9  -1 65.9529 3.42776  13
  -1   9  -1 56.1051 2.10869  20
  -1   9  -1 55.7908 1.70650  18
  -1   9  -1 59.0817 1.77659  18
  -1   9  -1 64.1056 3.33058  10
  -1   9  -1 53.7266 1.78060   2
   1  -9   1 57.3969 1.77081  21
   1  -9   1 56.0376 2.90069   3
   1  -9   1 49.5001 2.82880  17
   1  -9   1 58.2888 3.15040   6
   1  -9   1 57.1600 2.24415  11
   1  -9   1 56.0985 2.78187   9
   1  -9   1 61.0056 2.69978  19
   1  -9   1 56.7177 2.47688  14
   1  -9   1 54.9086 1.56421   4
  -2   9  -1 80.9003 3.12195   5
  -2   9  -1 76.9606 3.91979  10
  -2   9  -1 80.8121 2.91983  18
  -2   9  -1 81.0126 2.83100  18
  -2   9  -1 76.5847 4.02883  13
  -2   9  -1 78.1257 2.25731  21
  -2   9  -1 82.9540 2.59330   2
   2  -9   1 78.5902 3.36993   6
   2  -9   1 78.5139 3.60525  17
   2  -9   1 76.8758 3.37130   9
   2  -9   1 69.7734 2.67413  21
   2  -9   1 75.2582 3.11705  19
   2  -9   1 79.4686 2.89929  14
   2  -9   1 74.3688 2.15273   4
  -3   9  -1 72.1302 3.15056   5
  -3   9  -1 75.6160 2.88200   2
  -3   9  -1 72.3082 4.14411  13
  -3   9  -1 69.3411 1.76842  16
  -3   9  -1 75.1793 2.47809  20
  -3   9  -1 79.2310 2.64213  21
  -3   9  -1 74.1527 3.32019  18
   3  -9   1 70.4629 3.59333  17
   3  -9   1 72.5555 3.60860   6
   3  -9   1 74.8993 3.02367  21
   3  -9   1 71.9775 2.78521  14
   3  -9   1 78.9217 3.55780   9
   3  -9   1 74.4466 2.43165   4
  -4   9  -1 15.0113 1.89428   5
  -4   9  -1 15.3427 2.38447  10
  -4   9  -1 18.1860 1.86382  21
  -4   9  -1 16.6867 1.50936   2
  -4   9  -1 18.4342 1.32762  20
  -4   9  -1 17.0952 2.52836  13
  -4   9  -1 17.6268 1.87455  18
   4  -9   1 17.1238 1.82057  19
   4  -9   1 16.2187 2.06492   9
   4  -9   1 16.4973 1.42426  14
   4  -9   1 19.0161 2.12491   6
   4  -9   1 16.7668 2.13075  17
   4  -9   1 17.5211 1.38395   4
   4  -9   1 17.1682 1.95564  21
  -5   9  -1 1.94559 0.80895   2
  -5   9  -1 -1.1383 0.51911  21
  -5   9  -1 -0.1132 1.18012  13
  -5   9  -1 0.06725 0.75547   5
  -5   9  -1 0.09243 0.88272  18
  -5   9  -1 0.27950 1.04947  10
  -5   9  -1 0.92109 0.57650  20
   5  -9   1 -0.6455 0.61916  19
   5  -9   1 0.55288 0.65883   4
   5  -9   1 -1.5228 0.63154   9
   5  -9   1 -0.2411 0.59494  14
   5  -9   1 -1.2352 0.71252  17
   5  -9   1 0.84252 1.01357   6
  -6   9  -1 20.4060 3.08840  13
  -6   9  -1 23.7002 3.29634  10
  -6   9  -1 23.4864 2.07094   2
  -6   9  -1 19.3958 2.71591  18
  -6   9  -1 20.3469 2.23461   5
  -6   9  -1 20.1769 1.70267  20
   6  -9   1 22.1324 2.32534  19
   6  -9   1 21.9709 2.94782   6
   6  -9   1 23.1612 2.96105   9
   6  -9   1 20.3900 2.08824   4
   8   8  -1 2.07717 1.08403   7
   8   8  -1 0.26258 0.95593  21
   8   8  -1 -0.3817 1.47633  18
   8   8  -1 0.39277 0.86981   2
   8   8  -1 0.85599 1.14087  12
  -8  -8   1 1.79796 0.93064   3
  -8  -8   1 1.38093 0.92454  20
  -8  -8   1 -0.3541 1.04532   8
  -8  -8   1 0.27764 0.74681  11
  -8  -8   1 1.19823 0.92226  15
   7   8  -1 0.29030 0.81537   7
   7   8  -1 1.15296 0.98080   2
   7   8  -1 1.08490 0.95910  18
  -7  -8   1 1.94141 1.46005   3
  -7  -8   1 3.45361 1.05112  11
  -7  -8   1 1.94629 0.83548   8
  -7  -8   1 1.62154 0.88585  20
  -7  -8   1 0.18989 0.93474  21
   6   8  -1 54.1026 2.71993   7
   6   8  -1 48.7739 2.77392  18
   6   8  -1 52.3157 2.84895  18
   6   8  -1 54.7189 2.73349   2
   6   8  -1 50.6163 2.43069  21
   6   8  -1 50.5145 1.87827   6
   6   8  -1 49.6080 3.30059  12
  -6  -8   1 48.5433 1.78535  17
  -6  -8   1 50.3907 2.67685  11
  -6  -8   1 48.8900 2.64026   3
  -6  -8   1 46.7122 1.91010  15
  -6  -8   1 48.4844 2.58226  20
  -6  -8   1 49.3146 2.48846  21
  -6  -8   1 49.4135 2.74239   8
   5   8  -1 52.3059 2.13285  10
   5   8  -1 55.4309 1.28273   6
   5   8  -1 62.0837 2.72482  18
   5   8  -1 54.9549 1.27017   6
   5   8  -1 58.8695 2.22629  21
   5   8  -1 56.4609 3.24906  12
   5   8  -1 61.8508 2.74369   7
   5   8  -1 60.0422 2.61590  18
   5   8  -1 59.1029 2.49362   2
  -5  -8   1 58.9372 2.39774  21
  -5  -8   1 58.5400 3.40532  18
  -5  -8   1 60.0608 2.74884   3
  -5  -8   1 58.8322 2.19674  17
  -5  -8   1 57.4902 1.90375  15
  -5  -8   1 60.9364 2.64616  20
  -5  -8   1 57.3963 2.73388  11
  -5  -8   1 59.7997 2.84754   8
   4   8  -1 0.11798 0.35546  21
   4   8  -1 0.07480 0.45495  10
   4   8  -1 -0.8595 0.41948  18
   4   8  -1 1.00528 0.56161   7
   4   8  -1 0.77686 0.35356  21
   4   8  -1 0.06639 0.71822  16
   4   8  -1 0.18670 0.42022   2
   4   8  -1 1.08852 0.50788  18
   4   8  -1 1.33370 0.87861  12
  -4  -8   1 0.60258 0.58237   8
  -4  -8   1 1.38867 0.62025   3
  -4  -8   1 0.09028 0.33048  15
  -4  -8   1 0.21749 0.52320  14
  -4  -8   1 -0.7323 0.46903  18
  -4  -8   1 0.49411 0.52767  11
  -4  -8   1 0.29739 0.46375  20
  -4  -8   1 0.49947 0.48903  17
   3   8  -1 27.3590 1.09095   2
   3   8  -1 33.0726 1.11607  18
   3   8  -1 31.7052 1.81469   7
   3   8  -1 32.2380 1.28468   2
   3   8  -1 32.0835 2.10321  12
   3   8  -1 31.7140 1.13242  18
   3   8  -1 29.6000 2.13693  13
   3   8  -1 29.0117 1.62698  10
   3   8  -1 32.7549 2.18594  16
  -3  -8   1 32.2241 1.14916  21
  -3  -8   1 33.5735 1.89356  11
  -3  -8   1 32.2552 1.79503  17
  -3  -8   1 32.0788 1.73131   9
  -3  -8   1 33.5041 1.90101  19
  -3  -8   1 31.2420 1.11226  15
  -3  -8   1 28.4021 1.75671   8
  -3  -8   1 32.8081 2.00548  14
  -3  -8   1 32.5017 1.85797   3
  -3  -8   1 33.3929 1.63420  20
   2   8  -1 19.3913 1.43574  10
   2   8  -1 18.2478 1.28889   5
   2   8  -1 15.1746 1.45056  12
   2   8  -1 16.9766 1.04019   4
   2   8  -1 14.8809 1.01355   6
   2   8  -1 17.0664 1.48558  16
   2   8  -1 16.9567 1.41674   7
   2   8  -1 17.6881 1.36576  13
   2   8  -1 14.4257 0.71562  15
  -2  -8   1 14.2059 1.02860  20
  -2  -8   1 15.8478 1.31341   8
  -2  -8   1 16.0874 1.32744  19
  -2  -8   1 16.0706 1.38374  14
  -2  -8   1 17.1972 1.30647  11
  -2  -8   1 16.0892 1.39133   3
  -2  -8   1 17.8799 0.90267  15
   1   8  -1 39.0596 1.81521   5
   1   8  -1 38.0046 2.05803   7
   1   8  -1 41.1571 2.12053  13
   1   8  -1 38.9921 1.68997  20
   1   8  -1 37.9278 1.91860  16
   1   8  -1 37.2693 1.93043  12
   1   8  -1 37.4494 2.05340  10
   1   8  -1 37.9506 1.15584   4
  -1  -8   1 40.0903 1.56674  20
  -1  -8   1 39.4539 2.01853  14
  -1  -8   1 40.5935 1.20584   4
  -1  -8   1 40.7461 2.18983  17
  -1  -8   1 38.7296 1.89217  11
  -1  -8   1 40.0523 1.56812   6
  -1  -8   1 42.2536 1.96563   8
  -1  -8   1 40.8362 1.98181  19
  -1  -8   1 42.0619 1.64263  15
  -1  -8   1 40.4858 2.04534   9
  -1  -8   1 43.5115 2.13260   3
   0   8  -1 440.746 8.56455  16
   0   8  -1 435.165 9.43270   7
   0   8  -1 429.102 9.72641  10
   0   8  -1 427.806 7.24074   2
   0   8  -1 437.152 8.54297  12
   0   8  -1 442.673 10.8132  13
   0   8  -1 436.541 8.71982   5
   0   8  -1 418.633 7.94661  20
   0  -8   1 426.046 7.45522   4
   0  -8   1 437.991 8.74442  11
   0  -8   1 438.534 9.06058  19
   0  -8   1 434.422 9.60413  17
   0  -8   1 438.131 8.67883   6
   0  -8   1 446.100 9.36584   9
   0  -8   1 444.544 8.93774   8
   0  -8   1 438.717 9.41413   3
  -1   8  -1 106.115 2.71292  20
  -1   8  -1 110.254 2.70221  12
  -1   8  -1 102.568 2.41760  12
  -1   8  -1 104.202 3.30518   5
  -1   8  -1 104.895 2.70508   2
  -1   8  -1 99.4914 4.07643  10
  -1   8  -1 108.820 2.72702  18
  -1   8  -1 106.621 2.58673   2
  -1   8  -1 111.314 2.81387  18
  -1   8  -1 110.372 4.24902  13
  -1   8  -1 104.560 2.76758  16
   1  -8   1 100.296 3.71479   3
   1  -8   1 100.432 2.31169   4
   1  -8   1 103.201 3.41667   6
   1  -8   1 98.8505 3.76819  17
   1  -8   1 103.632 2.95286  11
   1  -8   1 101.164 3.20725  14
   1  -8   1 101.117 3.61257   9
   1  -8   1 103.899 3.42087  19
   1  -8   1 102.485 2.61083  21
  -2   8  -1 92.5315 2.63298  21
  -2   8  -1 92.2314 2.71362   2
  -2   8  -1 90.3093 3.20085   5
  -2   8  -1 92.3257 4.14326  13
  -2   8  -1 87.5586 2.75378  21
  -2   8  -1 93.2464 4.13467  10
  -2   8  -1 91.2646 3.06436  18
  -2   8  -1 95.5560 3.88733  18
   2  -8   1 87.4383 2.36799   4
   2  -8   1 92.3041 3.75226  17
   2  -8   1 85.9398 2.83686  18
   2  -8   1 88.1330 3.44888   6
   2  -8   1 86.9879 2.83004  21
   2  -8   1 90.9764 2.97964  14
   2  -8   1 87.7982 3.27230  19
   2  -8   1 89.8864 2.57550  11
   2  -8   1 91.6477 3.52711   9
  -3   8  -1 120.867 5.09751  13
  -3   8  -1 127.267 4.33785  18
  -3   8  -1 121.809 3.56224  21
  -3   8  -1 127.409 5.15169  10
  -3   8  -1 121.439 2.79094  16
  -3   8  -1 123.459 4.16710  18
  -3   8  -1 119.867 2.92947  11
  -3   8  -1 126.279 3.42370  20
  -3   8  -1 125.703 3.67595   2
  -3   8  -1 121.721 3.74474  21
  -3   8  -1 129.021 4.16449   5
   3  -8   1 124.791 3.30731   4
   3  -8   1 122.288 4.54632  17
   3  -8   1 116.077 3.96728  18
   3  -8   1 115.071 3.90705  14
   3  -8   1 122.894 3.95253  21
   3  -8   1 123.552 4.14008  19
   3  -8   1 128.415 4.60620   6
   3  -8   1 123.341 4.40248   9
  -4   8  -1 183.529 5.09174   2
  -4   8  -1 172.864 4.95700  21
  -4   8  -1 186.689 5.51873   5
  -4   8  -1 173.261 6.65160  10
  -4   8  -1 168.810 5.82301  18
  -4   8  -1 189.174 6.92020  13
  -4   8  -1 175.177 5.63426  20
  -4   8  -1 172.558 5.71948  18
   4  -8   1 179.603 5.56636   4
   4  -8   1 178.705 4.71375  14
   4  -8   1 177.523 6.04937   6
   4  -8   1 177.814 5.52641  19
   4  -8   1 175.049 5.43618  21
   4  -8   1 174.546 6.49713  18
   4  -8   1 176.309 5.65850   9
  -5   8  -1 3.97386 1.49791  10
  -5   8  -1 4.98553 1.73368  13
  -5   8  -1 6.17546 1.20228   2
  -5   8  -1 4.89445 0.98954  21
  -5   8  -1 2.79857 0.77258  20
  -5   8  -1 3.75535 1.19887  18
  -5   8  -1 2.68203 0.90586   5
   5  -8   1 3.39291 1.26374   6
   5  -8   1 3.33715 0.89910   4
   5  -8   1 4.06932 1.08794  19
   5  -8   1 4.81251 1.24309   9
   5  -8   1 3.47054 0.56858   2
   5  -8   1 2.91697 1.09950  17
   5  -8   1 3.30499 1.12772  21
   5  -8   1 2.55476 0.70882  14
  -6   8  -1 10.6151 1.39396  20
  -6   8  -1 18.3653 1.99844   5
  -6   8  -1 12.1812 1.78947   2
  -6   8  -1 12.9317 2.62813  10
  -6   8  -1 12.3280 2.14130  18
  -6   8  -1 11.2911 2.34862  13
  -6   8  -1 11.6044 1.81883  21
   6  -8   1 13.5940 2.00926  19
   6  -8   1 12.0453 1.39629  14
   6  -8   1 13.1434 2.01117  21
   6  -8   1 10.5570 1.69978   9
   6  -8   1 12.0576 1.78367   4
   6  -8   1 10.2899 2.12043   6
   9   7  -1 16.5852 2.65066  18
   9   7  -1 16.4997 2.78356  12
   9   7  -1 17.6583 2.32224   7
  -9  -7   1 14.1997 2.08843  20
  -9  -7   1 16.3262 2.04617  11
  -9  -7   1 15.1454 2.12454   8
  -9  -7   1 17.4003 2.35458   3
  -9  -7   1 17.8504 2.09148  15
   8   7  -1 17.5211 1.54493   6
   8   7  -1 19.1497 2.66927  12
   8   7  -1 24.3475 2.27629   2
   8   7  -1 21.8581 2.07110   7
   8   7  -1 19.7582 2.11940  21
  -8  -7   1 19.7587 1.41885   2
  -8  -7   1 20.7974 1.77854  15
  -8  -7   1 22.9612 1.94076  11
  -8  -7   1 20.7750 2.25453  21
  -8  -7   1 17.7323 2.20108  20
  -8  -7   1 20.3695 2.09022   3
  -8  -7   1 22.0760 2.16365   8
   7   7  -1 70.7900 3.31451  21
   7   7  -1 75.0332 3.90345  18
   7   7  -1 66.3157 3.90883  12
   7   7  -1 66.2611 2.57662   6
   7   7  -1 71.7397 3.46076   2
   7   7  -1 72.1747 3.35935   7
  -7  -7   1 65.6701 3.18476   3
  -7  -7   1 64.2251 3.16150  20
  -7  -7   1 68.5896 3.23821  21
  -7  -7   1 65.9582 2.66312  15
  -7  -7   1 62.9169 2.09490   2
  -7  -7   1 63.4888 3.21571   8
  -7  -7   1 66.6758 3.07544  11
   6   7  -1 7.82916 2.16831  18
   6   7  -1 7.93502 0.88897   6
   6   7  -1 8.56568 1.29022  21
   6   7  -1 7.88075 1.25420   7
   6   7  -1 7.36220 1.29330   2
   6   7  -1 8.17844 1.48202  18
   6   7  -1 7.70791 1.26756  21
  -6  -7   1 6.75706 1.15002  21
  -6  -7   1 7.36942 1.14376  11
  -6  -7   1 7.80433 1.00765  15
  -6  -7   1 7.96532 0.74689  17
  -6  -7   1 9.27733 0.64289   2
  -6  -7   1 7.36606 1.16117  20
  -6  -7   1 7.46159 1.30975  18
  -6  -7   1 8.91345 1.36212   3
   5   7  -1 12.5128 1.10503  10
   5   7  -1 11.7682 1.30636   7
   5   7  -1 12.8450 0.81837   6
   5   7  -1 15.1775 1.14105  21
   5   7  -1 12.6779 1.19263  21
   5   7  -1 14.5673 1.46765  18
   5   7  -1 13.2471 1.43856  18
   5   7  -1 12.9923 1.82880  12
   5   7  -1 13.0555 1.28506   2
  -5  -7   1 13.3071 1.34193   3
  -5  -7   1 15.9291 1.30660  21
  -5  -7   1 12.3381 0.96692  17
  -5  -7   1 12.0259 1.50164   8
  -5  -7   1 13.3122 1.28867  20
  -5  -7   1 12.4812 1.31722  11
  -5  -7   1 16.1785 1.44633  18
  -5  -7   1 12.3268 0.94139  15
   4   7  -1 210.471 5.25075   7
   4   7  -1 209.967 5.03968  18
   4   7  -1 198.714 3.66381   6
   4   7  -1 204.790 4.49034  21
   4   7  -1 194.329 3.68039   6
   4   7  -1 204.256 4.54626  21
   4   7  -1 209.885 4.87049   2
   4   7  -1 200.362 4.72140  10
   4   7  -1 213.220 5.16110  18
   4   7  -1 216.089 6.20152  12
  -4  -7   1 197.834 5.33219  11
  -4  -7   1 210.116 5.13342  20
  -4  -7   1 202.087 5.01209  18
  -4  -7   1 212.942 5.36618   3
  -4  -7   1 212.939 4.83576  17
  -4  -7   1 201.187 5.58989  14
  -4  -7   1 207.745 4.78033  21
  -4  -7   1 204.927 5.38333   8
  -4  -7   1 209.136 4.31578  15
   3   7  -1 5.38139 0.87434   7
   3   7  -1 5.69300 1.07762  12
   3   7  -1 5.90275 0.56480   2
   3   7  -1 6.36812 0.68820   2
   3   7  -1 6.40257 0.71157  18
   3   7  -1 7.48153 1.70977  16
   3   7  -1 6.10636 0.47517  21
   3   7  -1 6.51904 0.65531  13
   3   7  -1 6.81473 0.74209  10
   3   7  -1 6.54623 0.45727  21
  -3  -7   1 7.01640 0.57929  15
  -3  -7   1 5.47940 0.62651  18
  -3  -7   1 5.48697 0.86192   8
  -3  -7   1 6.21194 0.94963  11
  -3  -7   1 7.16853 0.87572  20
  -3  -7   1 6.66917 0.93752   9
  -3  -7   1 8.00964 1.15587  14
  -3  -7   1 6.95418 1.03604   3
  -3  -7   1 7.34984 1.02408  21
  -3  -7   1 6.84842 0.93134  17
   2   7  -1 34.8702 1.08587  15
   2   7  -1 33.2026 1.91944  12
   2   7  -1 33.9849 1.74274   7
   2   7  -1 33.0796 0.85311   2
   2   7  -1 32.3557 0.98355   6
   2   7  -1 34.6124 1.64769  13
   2   7  -1 31.1765 1.64760  10
   2   7  -1 33.5225 0.83019   2
   2   7  -1 32.8316 1.62163   5
   2   7  -1 33.4779 1.91483  16
  -2  -7   1 35.1869 1.71434   9
  -2  -7   1 34.3473 1.76685   3
  -2  -7   1 37.1257 1.84080  17
  -2  -7   1 35.0230 1.23180  15
  -2  -7   1 33.5522 1.84798  11
  -2  -7   1 34.2334 0.88366  21
  -2  -7   1 33.6044 1.70941  19
  -2  -7   1 36.4437 0.99067  21
  -2  -7   1 36.0921 1.48943  20
   1   7  -1 20.2130 0.78318   4
   1   7  -1 18.8023 1.22926   5
   1   7  -1 19.4027 0.97167  20
   1   7  -1 17.5864 1.36683  13
   1   7  -1 17.5796 0.86286  15
   1   7  -1 19.9653 0.97274   6
   1   7  -1 19.8516 1.43751  10
   1   7  -1 18.8705 1.37680   7
   1   7  -1 19.1578 1.33453  12
   1   7  -1 20.9324 1.38192  16
  -1  -7   1 20.7803 1.03376   6
  -1  -7   1 20.3783 1.28766   8
  -1  -7   1 19.4801 1.43658  17
  -1  -7   1 21.4440 1.38374   9
  -1  -7   1 21.5788 1.40025  14
  -1  -7   1 21.2160 1.06208  20
  -1  -7   1 21.0365 1.28939  11
  -1  -7   1 21.7282 1.10811  15
  -1  -7   1 22.5767 1.36092  19
  -1  -7   1 22.2789 0.82555   4
  -1  -7   1 23.5771 1.46059   3
   0   7  -1 94.0734 2.39066  20
   0   7  -1 93.9734 2.65581  15
   0   7  -1 94.3720 1.80950   2
   0   7  -1 93.0417 2.75271  12
   0   7  -1 96.8958 3.23000   7
   0   7  -1 94.6446 1.77083   2
   0   7  -1 97.2968 2.79239  16
   0   7  -1 102.052 3.52445  13
   0   7  -1 92.9732 2.85157   5
   0   7  -1 102.783 3.57077  10
   0   7  -1 95.4004 2.82088   6
   0  -7   1 97.7334 2.98943  14
   0  -7   1 93.9997 2.78544  11
   0  -7   1 98.0286 2.83730  15
   0  -7   1 94.2396 2.76423   6
   0  -7   1 93.9921 1.82313  21
   0  -7   1 98.9185 4.03056   9
   0  -7   1 92.7938 2.87279   8
   0  -7   1 93.7381 1.98785   4
   0  -7   1 92.8969 2.94828  19
   0  -7   1 94.8137 3.19432   3
  -1   7  -1 17.2127 0.70621  21
  -1   7  -1 16.8417 0.90201  20
  -1   7  -1 15.8304 0.88768  12
  -1   7  -1 16.5656 1.24247   5
  -1   7  -1 18.0263 1.07966  18
  -1   7  -1 17.2304 1.60876  10
  -1   7  -1 17.3779 1.02746  18
  -1   7  -1 17.1695 0.96909  16
  -1   7  -1 17.7842 0.92041   2
  -1   7  -1 17.3716 0.75080  12
  -1   7  -1 17.0080 0.75583  21
  -1   7  -1 17.5819 0.84046   2
   1  -7   1 16.7247 1.32717   6
   1  -7   1 17.5849 1.45750   3
   1  -7   1 15.9067 1.44578  19
   1  -7   1 16.3810 1.15473  14
   1  -7   1 19.0041 1.55279  17
   1  -7   1 15.0852 0.74288   4
   1  -7   1 15.7653 0.86148  18
   1  -7   1 16.3673 1.02455  11
   1  -7   1 16.6044 1.36699   9
  -2   7  -1 781.962 14.5131   5
  -2   7  -1 757.788 13.6530  16
  -2   7  -1 783.290 14.6006  18
  -2   7  -1 798.031 16.1026  13
  -2   7  -1 767.296 16.0571  10
  -2   7  -1 803.121 13.8271   2
  -2   7  -1 793.003 13.7428  21
  -2   7  -1 768.365 14.3657  21
  -2   7  -1 806.217 14.5280  18
  -2   7  -1 777.110 14.0865  11
   2  -7   1 812.732 15.6688  17
   2  -7   1 814.447 13.8414  11
   2  -7   1 813.604 13.7743   4
   2  -7   1 806.822 16.3898   6
   2  -7   1 816.231 14.4602  14
   2  -7   1 772.013 13.8444  16
   2  -7   1 775.064 15.2068   9
   2  -7   1 793.238 14.5657  18
   2  -7   1 794.549 14.4432  21
   2  -7   1 791.708 14.8952  19
  -3   7  -1 82.6282 3.40324  21
  -3   7  -1 92.0770 2.93060   2
  -3   7  -1 85.5120 3.46384  18
  -3   7  -1 93.4071 3.31452   5
  -3   7  -1 87.2591 2.50320  16
  -3   7  -1 84.8770 2.85728  21
  -3   7  -1 89.9570 4.10569  13
  -3   7  -1 89.9029 2.74365  20
  -3   7  -1 89.8814 3.42586  18
  -3   7  -1 84.6573 4.01755  10
   3  -7   1 85.5322 3.21384  19
   3  -7   1 87.8665 2.44482  16
   3  -7   1 82.8005 3.24217  18
   3  -7   1 86.3716 3.16744  21
   3  -7   1 86.8146 2.65872   4
   3  -7   1 95.3998 3.51147   9
   3  -7   1 89.5334 2.80483  14
   3  -7   1 94.9867 3.75441   6
   3  -7   1 85.2070 3.53084  17
  -4   7  -1 38.6006 2.57778  18
  -4   7  -1 46.4513 3.12894  10
  -4   7  -1 39.0254 2.33638   5
  -4   7  -1 38.3769 2.32639  21
  -4   7  -1 42.7988 3.09020  13
  -4   7  -1 40.7703 2.18876  20
  -4   7  -1 43.5760 2.64065  18
  -4   7  -1 42.6281 2.21454  21
  -4   7  -1 37.7790 2.05077   2
   4  -7   1 38.1490 1.40173   2
   4  -7   1 42.1533 2.43449  21
   4  -7   1 43.5593 2.76021   6
   4  -7   1 38.6266 1.36731   2
   4  -7   1 39.5654 1.99438   4
   4  -7   1 40.8368 2.52989  17
   4  -7   1 42.9258 2.36240  19
   4  -7   1 42.9412 1.88504  14
   4  -7   1 40.5075 2.41518   9
  -5   7  -1 106.237 3.57877  20
  -5   7  -1 109.704 3.96950   2
  -5   7  -1 116.276 5.34700  10
  -5   7  -1 108.338 4.19800   5
  -5   7  -1 114.971 4.88754  18
  -5   7  -1 112.311 5.33939  13
  -5   7  -1 110.051 4.11921  21
   5  -7   1 115.551 4.25446  19
   5  -7   1 108.217 3.11908   2
   5  -7   1 103.461 4.18367   9
   5  -7   1 110.956 4.50994  21
   5  -7   1 110.910 3.74308   4
   5  -7   1 113.384 4.49227  17
   5  -7   1 103.215 4.66942  18
   5  -7   1 113.187 4.85172   6
  -6   7  -1 54.1084 3.06094  21
  -6   7  -1 53.3276 3.09988   5
  -6   7  -1 51.0153 3.91979  13
  -6   7  -1 54.2297 2.63539  20
  -6   7  -1 49.7943 3.85074  10
  -6   7  -1 54.1015 3.65494  18
  -6   7  -1 52.8295 2.94881   2
   6  -7   1 54.8833 3.05780   9
   6  -7   1 53.1041 2.77192   4
   6  -7   1 53.2789 3.60390   6
   6  -7   1 48.8427 2.25608   2
   6  -7   1 51.6538 2.23349  14
   6  -7   1 50.9316 2.98317  19
   6  -7   1 55.7595 3.44902  21
  -7   7  -1 16.1685 2.53367  18
  -7   7  -1 16.7241 2.17714  21
  -7   7  -1 16.3127 2.31213   5
  -7   7  -1 20.0228 2.04817   2
  -7   7  -1 21.4693 3.61245  13
  -7   7  -1 18.7409 1.75941  20
  -7   7  -1 18.5215 2.91460  10
   7  -7   1 11.6427 2.27606  21
   7  -7   1 15.2194 1.89451   4
   7  -7   1 18.5650 2.24721  19
   7  -7   1 16.1087 2.57724   6
   7  -7   1 15.8996 2.05514   9
   7  -7   1 17.7423 1.72808   2
   9   6  -1 43.8955 5.58712   2
   9   6  -1 37.9768 3.52315  18
   9   6  -1 46.8604 3.37439  21
   9   6  -1 42.9884 3.64310   6
   9   6  -1 39.1843 3.44590  12
   9   6  -1 35.5055 2.91942   7
  -9  -6   1 42.7822 2.53298  11
  -9  -6   1 38.9840 2.89440   8
  -9  -6   1 44.1716 5.66653  21
  -9  -6   1 40.3920 2.38489   2
  -9  -6   1 44.2725 2.76371  15
  -9  -6   1 42.1020 2.98218   3
  -9  -6   1 38.5549 2.88435  20
   8   6  -1 5.90170 1.64620  12
   8   6  -1 7.08351 1.57142   2
   8   6  -1 8.82016 1.61105   7
   8   6  -1 11.5667 1.45460   6
   8   6  -1 7.70771 1.54109  21
   8   6  -1 7.97028 1.79365  18
  -8  -6   1 5.90936 1.34726  21
  -8  -6   1 7.72939 1.47573   3
  -8  -6   1 7.25012 1.27459  15
  -8  -6   1 6.22192 1.34312  20
  -8  -6   1 5.45940 1.13119  10
  -8  -6   1 7.34287 1.26322  11
  -8  -6   1 8.00783 1.14446   2
  -8  -6   1 6.07152 1.41992   8
   7   6  -1 0.18630 0.88011  18
   7   6  -1 3.59263 1.30248  12
   7   6  -1 0.78967 0.85065  21
   7   6  -1 3.52579 0.97603   7
   7   6  -1 2.19453 0.90375   2
   7   6  -1 2.28349 0.72283   6
  -7  -6   1 2.84428 0.80610  15
  -7  -6   1 2.56807 0.97599  21
  -7  -6   1 4.02011 1.06717   3
  -7  -6   1 1.63847 0.56866   2
  -7  -6   1 0.92064 1.17059  18
  -7  -6   1 1.90648 0.90828   8
  -7  -6   1 1.00908 0.68165  11
  -7  -6   1 1.97257 0.83515  20
   6   6  -1 57.7612 2.78007  21
   6   6  -1 49.9371 2.55582  21
   6   6  -1 60.0633 2.27264   6
   6   6  -1 57.7819 3.36049  12
   6   6  -1 57.8676 3.14326   7
   6   6  -1 61.2329 2.86287   2
   6   6  -1 57.0146 3.09350  18
   6   6  -1 56.3635 3.09707  18
  -6  -6   1 62.8820 2.73135  11
  -6  -6   1 61.9189 1.44739  17
  -6  -6   1 62.3611 2.37735  15
  -6  -6   1 61.8349 3.22780  18
  -6  -6   1 61.9230 2.07591   2
  -6  -6   1 62.1664 2.84307   3
  -6  -6   1 62.8460 2.88701  21
  -6  -6   1 62.2246 2.83492  20
  -6  -6   1 60.1498 2.84349   8
  -6  -6   1 55.3667 2.11417   2
   5   6  -1 3.36083 0.59073   6
   5   6  -1 5.44188 0.89107  21
   5   6  -1 5.20417 0.90362  21
   5   6  -1 3.25164 0.64268  10
   5   6  -1 2.58266 0.89408  18
   5   6  -1 3.18941 0.86240   7
   5   6  -1 4.46415 0.99527  18
   5   6  -1 3.23366 0.78889   2
   5   6  -1 3.46801 1.04031  12
  -5  -6   1 3.74463 0.80171  20
  -5  -6   1 4.51879 0.70797  15
  -5  -6   1 2.99608 0.77698  21
  -5  -6   1 4.29871 0.88480  11
  -5  -6   1 1.83971 0.69680   8
  -5  -6   1 3.50802 0.88909  18
  -5  -6   1 2.77654 0.80421   3
  -5  -6   1 3.65922 0.50837   2
   4   6  -1 6.62060 0.97467  18
   4   6  -1 6.69414 0.96473   7
   4   6  -1 7.03106 0.94924   2
   4   6  -1 6.59013 1.18766  12
   4   6  -1 5.83687 0.78497  21
   4   6  -1 6.80863 0.87575  21
   4   6  -1 6.68364 0.77378  10
   4   6  -1 6.39151 1.01233  18
   4   6  -1 7.04437 0.56759   6
  -4  -6   1 7.37202 1.10424   3
  -4  -6   1 6.59528 0.65645  15
  -4  -6   1 6.13541 0.91976  18
  -4  -6   1 6.44056 0.98398  11
  -4  -6   1 6.75139 0.98114   8
  -4  -6   1 5.98166 1.02924  20
  -4  -6   1 6.91035 0.80194  17
  -4  -6   1 4.69422 0.84217  14
  -4  -6   1 6.94105 0.88277  21
   3   6  -1 129.632 2.94363   2
   3   6  -1 126.983 2.37623   6
   3   6  -1 132.442 3.28381  18
   3   6  -1 130.278 2.91104  21
   3   6  -1 121.713 2.44247   6
   3   6  -1 128.540 3.51081  10
   3   6  -1 132.045 2.95375  21
   3   6  -1 137.636 4.25333  12
   3   6  -1 132.432 2.67938  13
   3   6  -1 135.932 3.62470   7
   3   6  -1 134.714 3.16111   2
   3   6  -1 134.317 3.36299  18
  -3  -6   1 131.430 3.45412  20
  -3  -6   1 130.491 2.86432  15
  -3  -6   1 126.444 3.58737   7
  -3  -6   1 136.133 3.70745   3
  -3  -6   1 131.889 3.34044   9
  -3  -6   1 129.396 4.14278   8
  -3  -6   1 128.723 3.26273  18
  -3  -6   1 134.955 3.43344  17
  -3  -6   1 127.309 3.12104  21
   2   6  -1 71.4654 1.58697   2
   2   6  -1 74.3119 1.70004  18
   2   6  -1 70.6724 1.75802  15
   2   6  -1 72.5287 2.74684  16
   2   6  -1 71.0199 1.88419   4
   2   6  -1 72.0512 1.53131   2
   2   6  -1 68.8694 1.50653   6
   2   6  -1 76.8934 2.48031   7
   2   6  -1 72.1060 2.20967  13
   2   6  -1 76.3057 2.80971  12
   2   6  -1 72.8111 1.66024  18
  -2  -6   1 75.7397 2.50877  17
  -2  -6   1 74.0586 2.38098   9
  -2  -6   1 74.2768 1.69677  21
  -2  -6   1 74.5402 2.20982  20
  -2  -6   1 73.9282 1.75853  21
  -2  -6   1 74.5015 2.45393  19
  -2  -6   1 73.6204 2.60565  14
  -2  -6   1 75.1920 2.51763  11
  -2  -6   1 73.0978 2.45091   8
  -2  -6   1 72.7303 2.49300   3
  -2  -6   1 75.3903 1.87416  15
   1   6  -1 19.4333 1.23426  12
   1   6  -1 14.6052 1.12385   7
   1   6  -1 15.7568 0.78983   6
   1   6  -1 16.1772 1.08525   5
   1   6  -1 16.1686 1.18855  13
   1   6  -1 15.2481 1.13802  16
   1   6  -1 15.4353 0.83551  20
   1   6  -1 16.1468 1.19183  10
   1   6  -1 15.5198 0.75911  15
  -1  -6   1 15.8646 1.05701  11
  -1  -6   1 16.3562 0.89317  20
  -1  -6   1 14.3734 1.09000  14
  -1  -6   1 16.9756 1.09676  19
  -1  -6   1 16.1599 1.11207   9
  -1  -6   1 15.6168 0.67087   4
  -1  -6   1 14.5105 0.78081   6
  -1  -6   1 16.5921 1.15554   3
  -1  -6   1 15.6961 1.05657   8
  -1  -6   1 16.8664 1.24753  17
  -1  -6   1 17.6407 0.91170  15
   0   6  -1 98.5595 2.62126  15
   0   6  -1 99.1702 2.72990  12
   0   6  -1 96.6980 2.62396  20
   0   6  -1 99.7690 2.05624   4
   0   6  -1 92.7074 3.23031  10
   0   6  -1 96.6758 2.70191   6
   0   6  -1 103.133 3.33619  13
   0   6  -1 104.318 2.77647  16
   0   6  -1 98.4822 2.79365   5
   0  -6   1 100.564 2.81987   8
   0  -6   1 99.3008 3.04589   3
   0  -6   1 99.3089 3.01058   9
   0  -6   1 100.296 2.69543   6
   0  -6   1 96.8122 2.83961  14
   0  -6   1 99.3021 2.73640  15
   0  -6   1 95.8720 3.14054  17
   0  -6   1 96.4657 1.98150   4
   0  -6   1 100.178 2.73428  11
   0  -6   1 98.3973 1.94648  21
   0  -6   1 97.9695 2.85315  19
  -1   6  -1 123.486 2.71572  12
  -1   6  -1 123.111 2.71338  21
  -1   6  -1 125.530 2.95534  20
  -1   6  -1 122.510 3.27657  16
  -1   6  -1 125.569 2.81915   2
  -1   6  -1 126.844 3.40284   5
  -1   6  -1 127.695 3.05616  18
  -1   6  -1 126.552 4.08766  13
  -1   6  -1 122.772 3.08208  11
  -1   6  -1 123.059 2.66990   2
  -1   6  -1 126.223 2.64506  21
  -1   6  -1 121.038 4.05365  10
  -1   6  -1 126.320 3.10939  18
   1  -6   1 120.779 3.05835  16
   1  -6   1 119.629 2.90545  18
   1  -6   1 122.277 2.99379  11
   1  -6   1 121.315 3.38053  19
   1  -6   1 123.312 2.59156   4
   1  -6   1 131.130 3.56079  15
   1  -6   1 122.064 3.22178  14
   1  -6   1 125.361 3.70342   3
   1  -6   1 125.240 3.62486   9
   1  -6   1 119.268 3.45020   6
   1  -6   1 127.483 3.82995  17
  -2   6  -1 85.1609 2.62414  21
  -2   6  -1 90.8514 2.53211  21
  -2   6  -1 85.3820 2.25825  11
  -2   6  -1 87.0335 3.57898  13
  -2   6  -1 87.3250 2.90224  18
  -2   6  -1 89.2762 2.22701  16
  -2   6  -1 92.5738 4.76873  10
  -2   6  -1 89.3595 2.47065   2
  -2   6  -1 88.1393 2.98249  18
  -2   6  -1 90.9265 2.90083   5
   2  -6   1 88.4166 3.20338  17
   2  -6   1 89.0688 2.58648  14
   2  -6   1 87.9338 3.13993   6
   2  -6   1 83.9815 2.67775  21
   2  -6   1 88.3683 2.31781   4
   2  -6   1 88.5542 3.08521   9
   2  -6   1 84.8956 2.35186  16
   2  -6   1 86.0167 2.79430  18
  -3   6  -1 26.4576 1.52055  21
  -3   6  -1 29.5811 1.52921   2
  -3   6  -1 26.4668 1.82954  18
  -3   6  -1 27.2962 1.87353  18
  -3   6  -1 26.9233 2.16852  13
  -3   6  -1 28.8967 2.25519  10
  -3   6  -1 27.3859 0.95042  11
  -3   6  -1 25.9702 1.91626   5
  -3   6  -1 27.3110 1.62109  21
  -3   6  -1 28.8899 1.44065  20
   3  -6   1 26.0970 1.73102  18
   3  -6   1 24.4959 1.68350   9
   3  -6   1 26.7517 1.37424   4
   3  -6   1 27.1894 1.35095  14
   3  -6   1 27.6268 1.95659   6
   3  -6   1 24.6911 1.18005  16
   3  -6   1 29.2409 1.70191  19
   3  -6   1 26.9411 1.74823  21
   3  -6   1 25.1857 1.77802  17
   3  -6   1 25.8174 1.03432   2
  -4   6  -1 67.6523 3.37869  18
  -4   6  -1 75.6898 2.65857  20
  -4   6  -1 73.5557 3.11262  21
  -4   6  -1 76.8090 3.88166  13
  -4   6  -1 78.3340 2.88531   2
  -4   6  -1 77.9054 3.14275   5
  -4   6  -1 79.3811 3.03170  21
  -4   6  -1 73.7870 3.43767  18
  -4   6  -1 72.9175 3.79752  10
   4  -6   1 78.6320 2.50540  14
   4  -6   1 74.4142 2.35665   2
   4  -6   1 76.1064 3.41818  18
   4  -6   1 76.7187 2.39711   2
   4  -6   1 76.2489 3.14878   9
   4  -6   1 78.5322 3.07052  19
   4  -6   1 73.6273 3.49852   6
   4  -6   1 77.8275 3.29054  17
   4  -6   1 78.2782 2.76374   4
   4  -6   1 82.3911 3.34179  21
   4  -6   1 73.6553 2.31028  16
  -5   6  -1 14.0816 1.75227  21
  -5   6  -1 14.4010 1.43562   2
  -5   6  -1 12.0362 2.17952  13
  -5   6  -1 13.0344 1.69312   5
  -5   6  -1 15.8213 2.79692  18
  -5   6  -1 12.9671 1.25938  20
   5  -6   1 12.3772 1.95997  18
   5  -6   1 12.6978 1.70530  17
   5  -6   1 10.2678 1.02279  14
   5  -6   1 12.3980 1.55212  19
   5  -6   1 13.9427 1.82427  21
   5  -6   1 12.2728 1.85621   6
   5  -6   1 12.5823 1.58595   9
   5  -6   1 11.9373 1.14769   2
   5  -6   1 11.0731 1.38451   4
  -6   6  -1 26.0281 2.75817  13
  -6   6  -1 22.6418 2.57219  10
  -6   6  -1 20.2852 1.89839   5
  -6   6  -1 17.9093 1.84374  21
  -6   6  -1 22.4800 1.93333   2
  -6   6  -1 23.8569 1.75308  20
  -6   6  -1 15.9313 2.28857  18
   6  -6   1 21.9168 1.77488  14
   6  -6   1 23.1111 1.84553   4
   6  -6   1 20.6288 2.28425  21
   6  -6   1 19.0127 1.58508   2
   6  -6   1 22.7735 2.80987   6
   6  -6   1 19.5013 4.34734  18
   6  -6   1 20.9433 1.94900  19
   6  -6   1 21.6657 1.96389   9
  -7   6  -1 6.68493 1.28001   2
  -7   6  -1 4.66591 1.75443  13
  -7   6  -1 6.69815 1.42752  21
  -7   6  -1 5.37969 1.15999  20
  -7   6  -1 6.40485 1.84534  10
  -7   6  -1 7.59732 1.77349  18
  -7   6  -1 4.89038 1.33236   5
   7  -6   1 6.19433 1.35146   4
   7  -6   1 5.26742 1.13254   2
   7  -6   1 6.05684 1.00918  14
   7  -6   1 8.42764 1.68869  21
   7  -6   1 6.86043 1.42029   9
   7  -6   1 5.30423 1.59869   6
   9   5  -1 2.87683 1.22221  21
   9   5  -1 4.18911 1.51886  12
   9   5  -1 1.23572 1.79287   2
   9   5  -1 4.23398 1.36066   7
   9   5  -1 6.04397 1.45220   6
  -9  -5   1 4.45529 1.26515  15
  -9  -5   1 1.58936 0.87424   2
  -9  -5   1 2.44130 1.51322   8
  -9  -5   1 3.93930 0.98331  11
  -9  -5   1 0.49855 1.32593  10
  -9  -5   1 1.72618 0.97962  20
  -9  -5   1 2.37980 1.24603  21
   8   5  -1 43.7960 3.00956  21
   8   5  -1 41.3517 2.71920   7
   8   5  -1 30.6819 2.77115  12
   8   5  -1 37.5677 2.38878   6
   8   5  -1 41.2345 2.84391   2
   8   5  -1 40.5388 3.26711  18
  -8  -5   1 32.9540 2.25319  10
  -8  -5   1 35.7557 2.14053  11
  -8  -5   1 30.8338 2.41966  20
  -8  -5   1 41.2253 2.89990  21
  -8  -5   1 35.6143 2.27393  15
  -8  -5   1 38.0089 2.54784   8
  -8  -5   1 31.4930 2.04055   2
   7   5  -1 19.5888 1.90247   2
   7   5  -1 19.9874 1.99706  21
   7   5  -1 19.4998 1.94035   6
   7   5  -1 19.4405 2.23291  18
   7   5  -1 21.3809 1.91839   7
   7   5  -1 15.6298 2.17820  12
  -7  -5   1 18.7953 1.44831   2
  -7  -5   1 19.0014 1.72033   8
  -7  -5   1 18.5047 2.15869  18
  -7  -5   1 20.4130 1.56569  11
  -7  -5   1 13.0227 1.39887  10
  -7  -5   1 15.0432 1.79896  20
  -7  -5   1 16.8690 1.51814  15
  -7  -5   1 21.1488 1.92429  21
   6   5  -1 5.66045 0.91784   6
   6   5  -1 6.28551 1.34470  18
   6   5  -1 4.14695 1.21777  12
   6   5  -1 6.50414 1.14650  21
   6   5  -1 5.62972 1.08104   2
   6   5  -1 6.01439 1.30273  18
   6   5  -1 4.74066 0.93135   9
  -6  -5   1 7.02783 1.31481  18
  -6  -5   1 6.75726 1.15985  21
  -6  -5   1 5.69776 1.05428   8
  -6  -5   1 6.69485 0.90680   2
  -6  -5   1 5.75782 0.99848  20
  -6  -5   1 5.52849 1.03332  15
  -6  -5   1 5.71303 0.95276  10
  -6  -5   1 4.89357 0.89691  11
   5   5  -1 119.689 4.24402  21
   5   5  -1 118.831 4.16579  18
   5   5  -1 111.903 2.94319   9
   5   5  -1 119.228 3.79965  21
   5   5  -1 119.034 3.21777   6
   5   5  -1 118.951 3.76794   2
   5   5  -1 118.534 4.21544  18
   5   5  -1 120.125 4.42346  12
   5   5  -1 115.457 3.70707   7
  -5  -5   1 121.840 3.27536  15
  -5  -5   1 111.304 3.63483  20
  -5  -5   1 111.817 4.02992  18
  -5  -5   1 114.781 3.68439   3
  -5  -5   1 113.171 3.14096   2
  -5  -5   1 120.106 3.03712   2
  -5  -5   1 116.237 3.57439  11
  -5  -5   1 117.478 3.34533  10
  -5  -5   1 118.026 2.60091  17
  -5  -5   1 115.090 3.71904  21
  -5  -5   1 115.739 3.73576   8
   4   5  -1 78.5905 2.90593  18
   4   5  -1 78.9590 2.71928   7
   4   5  -1 82.1088 2.51419  10
   4   5  -1 82.8946 2.69612   2
   4   5  -1 77.1102 3.50151  21
   4   5  -1 77.3895 3.23576  12
   4   5  -1 76.4802 2.90764  18
   4   5  -1 81.8564 2.66316  21
   4   5  -1 78.6712 2.25501   9
   4   5  -1 77.7547 2.13383   6
  -4  -5   1 74.2899 2.81558  18
  -4  -5   1 77.6592 2.58750  21
  -4  -5   1 76.6436 2.71840   8
  -4  -5   1 70.5654 3.13414  11
  -4  -5   1 79.3165 2.64170  20
  -4  -5   1 79.5210 2.73164   3
  -4  -5   1 77.2166 2.21758  15
   3   5  -1 215.324 4.63252  10
   3   5  -1 214.612 4.82219  18
   3   5  -1 209.996 4.33336   2
   3   5  -1 212.646 4.84784   7
   3   5  -1 221.570 4.92718  18
   3   5  -1 208.080 4.97411   4
   3   5  -1 218.534 4.50916  21
   3   5  -1 217.764 5.57420  12
   3   5  -1 219.636 4.56387   9
   3   5  -1 208.827 4.46767  21
   3   5  -1 210.105 3.91289   6
  -3  -5   1 215.512 5.02973   8
  -3  -5   1 214.142 5.00735  11
  -3  -5   1 222.348 4.86188  20
  -3  -5   1 221.943 4.30802  15
  -3  -5   1 215.301 4.97113   7
  -3  -5   1 212.066 4.60978  21
  -3  -5   1 218.240 4.62725  17
  -3  -5   1 222.239 5.05348   3
  -3  -5   1 215.581 4.86893  18
   2   5  -1 668.005 11.2970   4
   2   5  -1 612.479 10.6505   6
   2   5  -1 685.425 10.9167  21
   2   5  -1 632.068 10.6472   6
   2   5  -1 658.504 11.7158   9
   2   5  -1 663.098 11.0004   2
   2   5  -1 674.703 10.8912  21
   2   5  -1 645.149 11.6170  20
   2   5  -1 674.054 11.2427  18
   2   5  -1 643.299 11.2665  15
   2   5  -1 687.215 11.3329  18
   2   5  -1 668.116 11.3973  13
   2   5  -1 682.008 12.5619  12
   2   5  -1 659.331 11.9224  17
  -2  -5   1 681.572 12.4804  14
  -2  -5   1 687.592 12.3302   3
  -2  -5   1 683.809 12.0071   9
  -2  -5   1 673.801 12.2329   8
  -2  -5   1 679.522 12.1149   7
  -2  -5   1 688.110 12.2091  19
  -2  -5   1 679.292 12.2956  11
  -2  -5   1 687.496 11.9294  20
  -2  -5   1 658.253 11.5077  21
  -2  -5   1 676.360 11.5055  18
  -2  -5   1 683.143 11.4297  15
  -2  -5   1 681.871 12.1771  17
   1   5  -1 152.875 3.41996   5
   1   5  -1 136.795 3.59891  16
   1   5  -1 136.339 2.82806   6
   1   5  -1 140.358 3.53418  13
   1   5  -1 134.093 3.79583   9
   1   5  -1 145.086 2.73292   4
   1   5  -1 145.882 2.90130  15
   1   5  -1 138.072 3.58827  12
   1   5  -1 124.006 3.48038  10
   1   5  -1 145.710 3.64444   7
  -1  -5   1 141.047 3.40782  19
  -1  -5   1 142.967 3.45805  11
  -1  -5   1 141.842 2.84120   6
  -1  -5   1 134.380 3.49746  14
  -1  -5   1 144.215 3.46170   8
  -1  -5   1 140.706 3.62156  17
  -1  -5   1 144.695 3.47502   9
  -1  -5   1 141.242 3.04347  15
  -1  -5   1 142.075 2.76528   4
  -1  -5   1 145.687 3.14389  20
  -1  -5   1 143.942 3.58297   3
   0   5  -1 112.461 2.77115   6
   0   5  -1 114.342 2.80348  12
   0   5  -1 103.178 3.25996  10
   0   5  -1 112.065 2.88376  14
   0   5  -1 112.964 2.52630  20
   0   5  -1 114.965 3.34707  13
   0   5  -1 108.792 2.71572  15
   0   5  -1 112.660 2.81621  11
   0   5  -1 111.419 2.16322   4
   0   5  -1 113.182 2.90219   5
   0   5  -1 113.413 2.10743  18
   0  -5   1 113.071 2.16824   4
   0  -5   1 115.258 2.96369  19
   0  -5   1 114.386 3.09575   9
   0  -5   1 117.065 2.87235  11
   0  -5   1 116.528 2.98254  14
   0  -5   1 115.700 2.94596   8
   0  -5   1 115.209 2.81200   6
   0  -5   1 114.736 3.18701  15
   0  -5   1 115.393 3.15032   3
   0  -5   1 114.318 3.27960  17
   0  -5   1 114.668 2.20319  21
   0  -5   1 114.381 2.15993  21
  -1   5  -1 147.758 4.27022  13
  -1   5  -1 149.832 2.97422   2
  -1   5  -1 144.469 2.91826  12
  -1   5  -1 145.712 3.59351   5
  -1   5  -1 149.253 3.21015  20
  -1   5  -1 147.139 3.72892  15
  -1   5  -1 147.196 3.04100  21
  -1   5  -1 144.946 3.12712  21
  -1   5  -1 146.896 3.09599   2
  -1   5  -1 143.519 3.75147   6
  -1   5  -1 151.733 3.47442  18
  -1   5  -1 142.421 3.36662  14
  -1   5  -1 155.496 4.36423  10
  -1   5  -1 147.780 3.18158  16
  -1   5  -1 145.910 3.36995  18
  -1   5  -1 145.663 3.25860  11
   1  -5   1 143.894 2.87477   4
   1  -5   1 144.229 3.13701  21
   1  -5   1 146.093 3.58260  19
   1  -5   1 143.837 3.28777  16
   1  -5   1 146.672 3.19767  11
   1  -5   1 142.279 3.91319  17
   1  -5   1 143.512 3.71790  15
   1  -5   1 149.178 3.80894   9
   1  -5   1 146.352 3.86875   3
   1  -5   1 147.117 3.89638   5
   1  -5   1 134.148 3.31800  14
   1  -5   1 140.689 3.66209   6
  -2   5  -1 190.769 3.82603  11
  -2   5  -1 185.367 4.73980  18
  -2   5  -1 191.573 4.71248  18
  -2   5  -1 201.304 4.32603  21
  -2   5  -1 191.281 4.58130   5
  -2   5  -1 191.220 5.41517  13
  -2   5  -1 193.091 5.48121  10
  -2   5  -1 192.139 4.12342   2
  -2   5  -1 189.940 4.43355  21
  -2   5  -1 191.501 3.87322  16
   2  -5   1 191.932 3.46721   2
   2  -5   1 195.691 4.98810  17
   2  -5   1 201.471 4.09935   4
   2  -5   1 198.088 4.85301   9
   2  -5   1 190.031 4.05921  16
   2  -5   1 192.038 4.54100  21
   2  -5   1 191.423 4.71391  18
   2  -5   1 194.730 4.21486  14
   2  -5   1 195.916 4.62125  19
   2  -5   1 192.103 4.97698   6
  -3   5  -1 10.2997 1.51705  10
  -3   5  -1 11.8370 1.25235  18
  -3   5  -1 10.0722 1.22056  21
  -3   5  -1 11.2965 0.95818   2
  -3   5  -1 10.7208 1.11661   5
  -3   5  -1 11.4082 1.65223  13
  -3   5  -1 10.0274 0.57264  11
  -3   5  -1 12.0022 0.92564  20
  -3   5  -1 9.37774 1.28736  18
  -3   5  -1 11.5171 1.57495  21
   3  -5   1 11.5233 0.94822   4
   3  -5   1 10.9753 0.78764  16
   3  -5   1 10.8958 0.81752   2
   3  -5   1 11.1614 1.46776  21
   3  -5   1 10.8506 1.10691   2
   3  -5   1 10.1108 1.21519   9
   3  -5   1 9.87911 0.81251  14
   3  -5   1 11.8593 1.08897  19
   3  -5   1 10.8313 1.72602  17
  -4   5  -1 11.8243 1.64083  18
  -4   5  -1 11.8795 1.27174  21
  -4   5  -1 9.97235 1.27406  21
  -4   5  -1 11.5974 1.78284  13
  -4   5  -1 8.91485 1.55199  10
  -4   5  -1 9.64734 1.06829   2
  -4   5  -1 12.3763 1.05905  20
  -4   5  -1 12.4528 1.69994  18
  -4   5  -1 10.6617 1.41305   5
   4  -5   1 11.8460 0.90677  14
   4  -5   1 11.6221 0.91070  16
   4  -5   1 10.7198 1.06581   4
   4  -5   1 13.0948 1.72293  18
   4  -5   1 12.0192 1.64965   6
   4  -5   1 13.0558 1.26505   9
   4  -5   1 11.3751 1.50956  21
   4  -5   1 12.4025 1.03094   2
   4  -5   1 12.8937 1.29780  17
  -5   5  -1 42.3716 2.84450  18
  -5   5  -1 44.7197 3.03434  13
  -5   5  -1 46.9005 2.38680   2
  -5   5  -1 48.6888 3.14329  10
  -5   5  -1 47.6480 2.98103  18
  -5   5  -1 49.0449 2.25404  20
  -5   5  -1 45.4637 2.48526  21
  -5   5  -1 45.4261 2.51614   5
   5  -5   1 40.2426 2.56036  21
   5  -5   1 46.5503 2.15616   2
   5  -5   1 44.8764 2.79569   6
   5  -5   1 46.4319 2.86946  18
   5  -5   1 44.1034 2.40900  17
   5  -5   1 42.6772 2.36951   9
   5  -5   1 44.4963 2.24669   4
  -6   5  -1 21.7350 1.71957  20
  -6   5  -1 21.5683 1.93421  21
  -6   5  -1 28.1092 2.42447   5
  -6   5  -1 23.9149 2.44927  18
  -6   5  -1 25.2929 2.59840  13
  -6   5  -1 21.2186 2.45741  10
   6  -5   1 22.2458 2.16176  21
   6  -5   1 22.2600 2.36435  18
   6  -5   1 22.7393 1.72600   2
   6  -5   1 22.6933 1.88563   4
   6  -5   1 24.9974 2.37674   6
   6  -5   1 28.2606 2.01338   9
  -7   5  -1 17.7444 1.86464   2
  -7   5  -1 20.3984 2.93591  13
  -7   5  -1 16.3688 1.68579  20
  -7   5  -1 11.9525 2.31724  18
  -7   5  -1 14.3246 1.99519   5
  -7   5  -1 17.3438 2.59972  10
  -7   5  -1 13.1352 2.05952  21
   7  -5   1 19.3568 2.68107   6
   7  -5   1 14.4590 1.82730   9
   7  -5   1 10.6690 2.49231  18
   7  -5   1 15.8726 1.92158   4
   7  -5   1 14.8303 2.32146  21
   7  -5   1 15.7362 1.71159   2
  -8   5  -1 26.2088 2.24156  20
  -8   5  -1 29.5982 3.63932  13
  -8   5  -1 25.4991 3.49132  10
  -8   5  -1 28.9086 4.77131  18
  -8   5  -1 28.2288 2.69601   5
  -8   5  -1 27.8671 2.52157   2
  -8   5  -1 33.1860 2.84761  21
   8  -5   1 28.8617 2.49298   4
   8  -5   1 26.5478 2.24126   9
   8  -5   1 29.2705 3.04816   6
   8  -5   1 27.5190 2.30189   2
   8  -5   1 23.4184 3.04772  21
   9   4  -1 2.76419 1.44293  12
   9   4  -1 4.53239 1.75544   2
   9   4  -1 4.13267 1.49993  21
   9   4  -1 4.31773 1.39183   7
   9   4  -1 3.59390 1.24620   6
   9   4  -1 3.72583 1.68763  18
  -9  -4   1 3.34977 1.05331   2
  -9  -4   1 7.47395 1.74097  21
  -9  -4   1 4.23669 1.29044  15
  -9  -4   1 5.56502 1.03923  11
  -9  -4   1 5.46668 1.40206  20
  -9  -4   1 5.76281 1.32758   8
  -9  -4   1 2.65756 1.36270  10
   8   4  -1 1.36721 0.82308   6
   8   4  -1 1.87259 1.17573  18
   8   4  -1 1.76071 1.06366   7
   8   4  -1 2.76813 1.10140   2
   8   4  -1 2.69541 1.25804  21
   8   4  -1 2.20611 1.14358  12
  -8  -4   1 3.03805 1.40391  18
  -8  -4   1 3.37990 0.97452  20
  -8  -4   1 3.02538 0.97300   8
  -8  -4   1 3.98097 1.07572  10
  -8  -4   1 4.96957 1.35093  21
  -8  -4   1 2.54818 0.73351  11
   7   4  -1 78.4622 3.61236   2
   7   4  -1 82.4314 3.65073   7
   7   4  -1 73.6086 4.18258  21
   7   4  -1 82.7150 4.22485  18
   7   4  -1 82.7276 3.36350   6
   7   4  -1 80.0576 3.90208  12
  -7  -4   1 79.2512 4.37341   8
  -7  -4   1 79.7593 3.08747   2
  -7  -4   1 77.2026 3.97593  20
  -7  -4   1 83.8696 4.29148  18
  -7  -4   1 86.8000 3.82272  21
  -7  -4   1 78.9316 2.97492  11
  -7  -4   1 79.7546 3.31020  10
   6   4  -1 102.931 3.85883   2
   6   4  -1 107.920 3.92038   7
   6   4  -1 104.039 3.43291   6
   6   4  -1 106.399 4.27942  12
   6   4  -1 97.8536 2.68804   9
   6   4  -1 105.161 3.96180  21
   6   4  -1 101.468 4.31753  18
   6   4  -1 104.748 4.37454  18
  -6  -4   1 102.166 3.83443  21
  -6  -4   1 99.5251 3.24460  11
  -6  -4   1 98.7381 3.37710  10
  -6  -4   1 93.8305 4.12419  18
  -6  -4   1 97.3208 3.55131  20
  -6  -4   1 101.765 3.59040   8
  -6  -4   1 102.509 3.21984   2
   5   4  -1 27.7739 1.68624  21
   5   4  -1 25.5688 1.73739  21
   5   4  -1 29.7323 1.52400   6
   5   4  -1 26.7547 1.69097   7
   5   4  -1 25.4220 1.93334  18
   5   4  -1 27.3856 1.99555  18
   5   4  -1 24.4330 1.11100   9
   5   4  -1 25.4746 1.70558   2
   5   4  -1 28.8861 2.07555  12
  -5  -4   1 24.6128 1.58926  20
  -5  -4   1 24.2834 1.70869  11
  -5  -4   1 28.0437 1.48221  15
  -5  -4   1 22.9167 1.43220  10
  -5  -4   1 25.4305 1.61695   8
  -5  -4   1 27.9822 1.72236  21
  -5  -4   1 23.7244 1.82761  18
  -5  -4   1 25.4956 1.34221   2
  -5  -4   1 24.3770 0.85678  17
   4   4  -1 92.4993 2.76342  10
   4   4  -1 93.2684 2.44894   9
   4   4  -1 93.8821 3.55426   6
   4   4  -1 88.0916 3.19467  18
   4   4  -1 93.6164 2.92508   2
   4   4  -1 90.6004 2.94339  21
   4   4  -1 95.6620 3.83153  18
   4   4  -1 93.0892 2.92507   7
   4   4  -1 92.0674 2.89102  21
   4   4  -1 89.7242 3.39796  12
  -4  -4   1 94.8751 2.88061  11
  -4  -4   1 94.6733 3.42910   7
  -4  -4   1 97.0431 2.26087  17
  -4  -4   1 94.7846 3.28742  18
  -4  -4   1 94.0846 2.73309  10
  -4  -4   1 95.5554 2.49799   2
  -4  -4   1 96.4916 2.63284  15
  -4  -4   1 93.3809 4.06555  21
  -4  -4   1 94.7956 2.93767  20
  -4  -4   1 95.4713 2.99031   8
   3   4  -1 174.056 3.85043   2
   3   4  -1 183.079 4.12584  21
   3   4  -1 178.523 3.56476   6
   3   4  -1 185.243 4.40491  18
   3   4  -1 182.358 4.19475   7
   3   4  -1 181.330 4.05170  10
   3   4  -1 189.209 4.48500  18
   3   4  -1 183.810 4.08463   2
   3   4  -1 181.660 4.83134  12
   3   4  -1 181.529 3.78597   9
   3   4  -1 182.919 4.08140   4
   3   4  -1 181.839 4.05412  21
  -3  -4   1 187.524 3.53844   2
  -3  -4   1 189.722 4.27721  20
  -3  -4   1 175.721 4.44682  14
  -3  -4   1 190.144 4.48780  18
  -3  -4   1 192.018 3.89596  17
  -3  -4   1 184.880 4.14916  21
  -3  -4   1 190.990 4.35711  11
  -3  -4   1 182.897 4.34497   3
  -3  -4   1 178.565 3.56474   2
  -3  -4   1 189.951 4.39800   8
   2   4  -1 117.493 2.81670  10
   2   4  -1 115.825 2.89832  19
   2   4  -1 115.943 2.50666  21
   2   4  -1 116.481 2.39950  13
   2   4  -1 122.436 2.76106  18
   2   4  -1 116.560 2.38678   2
   2   4  -1 114.647 2.84655   7
   2   4  -1 117.616 2.86352  17
   2   4  -1 106.595 2.06995   6
   2   4  -1 115.717 2.50303   2
   2   4  -1 115.005 2.60088   4
   2   4  -1 115.402 2.75755  18
   2   4  -1 114.192 2.69232   9
   2   4  -1 114.358 2.80395  20
   2   4  -1 114.451 3.32290  12
   2   4  -1 118.065 2.49556  21
   2   4  -1 115.940 2.07536   6
  -2  -4   1 114.229 3.08528  14
  -2  -4   1 108.404 2.96420   9
  -2  -4   1 110.066 2.59633  21
  -2  -4   1 115.341 2.70989  18
  -2  -4   1 116.712 2.80938  20
  -2  -4   1 113.855 2.84717   7
  -2  -4   1 113.368 3.00526  18
  -2  -4   1 116.797 3.11379  17
  -2  -4   1 121.114 2.95393  19
  -2  -4   1 118.801 2.47103  15
  -2  -4   1 109.218 2.78648  21
  -2  -4   1 121.477 3.01271  11
  -2  -4   1 117.901 2.97916   8
  -2  -4   1 114.057 2.96150   3
   1   4  -1 133.291 2.33116  18
   1   4  -1 133.848 3.08885   9
   1   4  -1 129.295 3.09479   8
   1   4  -1 127.239 2.47942   6
   1   4  -1 130.601 3.03234  19
   1   4  -1 131.149 3.22839  17
   1   4  -1 137.028 2.36765  18
   1   4  -1 130.924 2.85342  20
   1   4  -1 127.664 3.14254  14
   1   4  -1 131.878 2.68958  15
   1   4  -1 133.974 2.53286   4
   1   4  -1 131.225 3.08754   7
   1   4  -1 134.830 3.35095  16
   1   4  -1 131.189 3.20327   3
   1   4  -1 129.910 3.11170  11
   1   4  -1 133.146 3.07284  13
   1   4  -1 130.814 3.30723  12
  -1  -4   1 121.550 2.28139  21
  -1  -4   1 126.768 2.46897   4
  -1  -4   1 128.380 2.79314  20
  -1  -4   1 127.482 2.97405  19
  -1  -4   1 126.820 3.13015  17
  -1  -4   1 127.650 2.39226   6
  -1  -4   1 129.757 2.26638  21
  -1  -4   1 128.453 3.02675   8
  -1  -4   1 125.993 3.08997   3
  -1  -4   1 124.294 2.63777  15
  -1  -4   1 121.213 3.07941  14
  -1  -4   1 128.942 3.04233  11
  -1  -4   1 128.126 2.98396   9
   0   4  -1 485.470 8.78972  19
   0   4  -1 491.902 9.14276  14
   0   4  -1 498.240 8.47605  20
   0   4  -1 489.466 8.82352   8
   0   4  -1 487.443 8.77034  11
   0   4  -1 487.581 8.98595   9
   0   4  -1 495.818 8.81614  16
   0   4  -1 489.051 9.20017  17
   0   4  -1 503.895 8.71886  12
   0   4  -1 485.112 9.04267   3
   0   4  -1 442.479 9.23576  10
   0   4  -1 505.039 8.10059  18
   0   4  -1 511.959 9.20239   5
   0   4  -1 503.306 8.69110  15
   0   4  -1 473.101 8.62296   6
   0   4  -1 501.502 8.04042   4
   0  -4   1 505.111 9.49489  17
   0  -4   1 516.517 8.83360  20
   0  -4   1 514.666 9.04447  11
   0  -4   1 515.238 9.37032   3
   0  -4   1 498.954 9.11366  14
   0  -4   1 522.117 9.09930  15
   0  -4   1 505.790 8.30627   4
   0  -4   1 498.285 8.92306   6
   0  -4   1 511.558 8.35176  21
   0  -4   1 511.201 9.12368  19
   0  -4   1 518.730 9.31249   9
   0  -4   1 514.955 8.40568  21
   0  -4   1 501.755 9.11222   8
  -1   4  -1 52.1911 1.53862  21
  -1   4  -1 52.7095 1.53227  20
  -1   4  -1 53.4802 1.49494  16
  -1   4  -1 53.0588 1.35307   2
  -1   4  -1 53.4496 1.73211  18
  -1   4  -1 52.3241 1.87933   6
  -1   4  -1 51.7648 1.68913   8
  -1   4  -1 51.9120 1.44937  21
  -1   4  -1 51.8534 1.87090  15
  -1   4  -1 51.5610 1.22990  12
  -1   4  -1 52.6856 1.44520   2
  -1   4  -1 51.8313 1.77227   5
  -1   4  -1 49.0057 2.14527  10
  -1   4  -1 53.9853 1.58822  14
  -1   4  -1 51.6837 1.48846  11
   1  -4   1 49.7512 1.45103  11
   1  -4   1 50.7854 1.91891   3
   1  -4   1 51.8064 1.96295  17
   1  -4   1 53.8085 1.89898   9
   1  -4   1 51.5843 1.89077  15
   1  -4   1 49.8568 1.76174  14
   1  -4   1 50.2552 1.76478   5
   1  -4   1 52.4427 1.31572   4
   1  -4   1 52.6567 1.58091  16
   1  -4   1 51.7385 1.73274  19
   1  -4   1 54.5860 1.90663   6
   1  -4   1 48.6654 1.91190  18
   1  -4   1 46.1377 2.29605  10
   1  -4   1 52.9536 1.58264  21
   1  -4   1 53.2793 1.66892  18
   1  -4   1 54.4404 1.54052  21
  -2   4  -1 2.04544 0.45933  21
  -2   4  -1 3.05691 0.64304   5
  -2   4  -1 1.99639 0.45874   2
  -2   4  -1 2.44770 0.32444  11
  -2   4  -1 1.87343 0.55042  18
  -2   4  -1 2.44568 0.41737  16
  -2   4  -1 2.67228 0.47225   2
  -2   4  -1 2.73108 0.75647  10
  -2   4  -1 2.09050 0.51247  21
   2  -4   1 3.27794 0.43161   2
   2  -4   1 2.57329 0.53022  19
   2  -4   1 1.93990 0.58726   6
   2  -4   1 1.32821 0.59650  18
   2  -4   1 3.09257 0.47938  16
   2  -4   1 2.67306 0.45393  14
   2  -4   1 3.74355 0.59872   4
   2  -4   1 2.58349 0.55697  21
   2  -4   1 2.33029 0.57359  17
   2  -4   1 3.62462 0.67450   9
  -3   4  -1 165.401 3.95590  20
  -3   4  -1 166.114 4.22515  21
  -3   4  -1 169.195 5.09388  10
  -3   4  -1 168.769 4.44996  21
  -3   4  -1 166.027 4.01155   2
  -3   4  -1 167.196 4.32394   5
  -3   4  -1 167.553 2.99564  11
  -3   4  -1 158.345 4.71308  18
  -3   4  -1 165.360 5.00244  13
   3  -4   1 168.812 4.42796  17
   3  -4   1 170.646 3.87581   2
   3  -4   1 169.983 4.75489  18
   3  -4   1 157.315 3.63187   2
   3  -4   1 168.578 4.72093   6
   3  -4   1 167.515 3.65278  14
   3  -4   1 163.824 4.46135  21
   3  -4   1 159.473 3.61118  16
   3  -4   1 171.345 4.40235   9
  -4   4  -1 42.7035 2.15801   5
  -4   4  -1 44.1357 2.51395  18
  -4   4  -1 47.6904 2.22091  21
  -4   4  -1 46.6419 2.66800  13
  -4   4  -1 43.5267 2.30156   2
  -4   4  -1 45.1709 2.70407  10
  -4   4  -1 44.5228 1.90625  20
   4  -4   1 46.4106 2.16990  17
   4  -4   1 42.9553 2.09835   9
   4  -4   1 43.6591 1.91278   2
   4  -4   1 42.7700 2.44817  18
   4  -4   1 47.2239 2.50123   6
   4  -4   1 40.4823 0.99706  12
   4  -4   1 40.6166 1.62447  16
   4  -4   1 43.5019 2.30493  21
  -5   4  -1 131.362 3.91617  20
  -5   4  -1 130.462 5.06146  10
  -5   4  -1 124.859 4.85760  13
  -5   4  -1 134.231 5.02492  18
  -5   4  -1 125.181 4.24978   5
  -5   4  -1 125.846 4.33438  21
  -5   4  -1 130.059 4.09820   2
   5  -4   1 127.830 4.11989   9
   5  -4   1 132.330 4.63969  21
   5  -4   1 126.172 2.71297  12
   5  -4   1 127.720 3.94361   2
   5  -4   1 126.700 4.74733   6
   5  -4   1 132.374 4.12100  17
  -6   4  -1 79.0269 4.23073  10
  -6   4  -1 77.4318 3.99702  13
  -6   4  -1 71.3999 3.20556   2
  -6   4  -1 78.8797 3.13930  20
  -6   4  -1 78.3674 3.51977   5
  -6   4  -1 76.2204 4.08671  18
   6  -4   1 75.1958 2.15657  12
   6  -4   1 65.9617 3.80698  18
   6  -4   1 78.7122 3.21471   9
   6  -4   1 71.4974 3.70267  21
   6  -4   1 71.9986 3.09303   2
  -7   4  -1 0.28390 0.64015   2
  -7   4  -1 0.12147 0.75902  18
  -7   4  -1 0.86283 0.77610   5
  -7   4  -1 -0.3704 0.69472  21
  -7   4  -1 -0.0075 0.95678  13
  -7   4  -1 -0.4600 0.83819  10
  -7   4  -1 -0.0884 0.58213  20
   7  -4   1 0.01795 0.53448   2
   7  -4   1 -0.1180 0.72297   6
   7  -4   1 0.61898 0.94508  18
   7  -4   1 0.41248 0.46727  12
   7  -4   1 0.88897 0.72950   9
   7  -4   1 -1.3022 0.63324  21
  -8   4  -1 26.7239 2.22926  20
  -8   4  -1 26.9377 3.37763  13
  -8   4  -1 20.5975 2.94529  18
  -8   4  -1 27.0521 2.69678   5
  -8   4  -1 29.8124 2.74516   2
  -8   4  -1 26.8760 2.95143  10
   8  -4   1 24.7495 2.22963   2
   8  -4   1 25.3949 2.32805   4
   8  -4   1 21.5479 2.76676  21
   8  -4   1 23.4011 2.06879   9
   9   3  -1 31.6846 2.60227   6
   9   3  -1 24.4371 4.87609  21
   9   3  -1 23.1439 2.49345  12
   9   3  -1 30.3469 3.32493  18
  -9  -3   1 25.3760 2.23945   8
  -9  -3   1 32.2110 2.92261  21
  -9  -3   1 24.3125 1.70620  11
  -9  -3   1 25.1413 3.73517  20
  -9  -3   1 25.7303 2.22097   2
   8   3  -1 32.5183 2.41453   6
   8   3  -1 33.0433 2.58653   7
   8   3  -1 30.4144 2.95676  18
   8   3  -1 30.9795 1.45738   9
   8   3  -1 33.4108 2.68243  12
   8   3  -1 33.7023 2.76259  21
   8   3  -1 34.8966 2.68814   2
  -8  -3   1 31.0173 2.97477  18
  -8  -3   1 30.2232 2.28936  20
  -8  -3   1 30.0717 1.84285  13
  -8  -3   1 33.0428 2.27412   8
  -8  -3   1 36.1185 2.50925  10
  -8  -3   1 32.2358 2.20700   2
  -8  -3   1 34.8562 2.71272  21
  -8  -3   1 32.4868 1.82104  11
   7   3  -1 7.05190 1.42567   2
   7   3  -1 6.09143 1.26785   7
   7   3  -1 6.02851 1.24130   6
   7   3  -1 4.57101 1.21949  12
   7   3  -1 5.90500 1.52238  18
  -7  -3   1 5.56104 1.23469  21
  -7  -3   1 5.58048 1.10232   8
  -7  -3   1 5.97642 0.98805  13
  -7  -3   1 6.14842 1.19569  10
  -7  -3   1 4.85170 1.25053   5
  -7  -3   1 5.88162 1.04457   2
  -7  -3   1 4.37669 1.26864  18
  -7  -3   1 4.72446 0.84567  11
   6   3  -1 13.9603 1.50073   2
   6   3  -1 17.2290 1.65726  21
   6   3  -1 12.1980 1.77501  18
   6   3  -1 12.7591 1.66526  12
   6   3  -1 15.5710 1.49895   7
   6   3  -1 16.1955 1.41687   6
   6   3  -1 16.2460 1.81274  18
  -6  -3   1 9.30555 1.27076  11
  -6  -3   1 10.0224 1.40865   5
  -6  -3   1 9.54045 0.76326  13
  -6  -3   1 12.8529 1.60730  21
  -6  -3   1 13.1014 0.85940  13
  -6  -3   1 11.8434 1.77740  18
  -6  -3   1 10.9937 1.24596  10
  -6  -3   1 11.5091 1.42001   8
  -6  -3   1 11.7784 1.19389   2
  -6  -3   1 12.6251 1.30945  20
   5   3  -1 255.596 6.23660   7
   5   3  -1 254.346 6.43459  21
   5   3  -1 247.650 5.82335   6
   5   3  -1 254.539 6.91619  18
   5   3  -1 252.100 6.82210  18
   5   3  -1 255.461 6.64117  12
  -5  -3   1 259.875 6.04464   8
  -5  -3   1 259.378 5.66555  11
  -5  -3   1 257.556 6.06224  20
  -5  -3   1 259.863 6.33739  21
  -5  -3   1 257.599 5.98756  10
  -5  -3   1 253.497 4.54712  17
  -5  -3   1 257.250 5.72284   2
  -5  -3   1 247.912 4.69197  13
  -5  -3   1 254.767 6.90903  18
  -5  -3   1 252.265 4.66491  13
   4   3  -1 21.4432 1.41810  21
   4   3  -1 19.0408 1.28869   2
   4   3  -1 18.2630 0.85315   9
   4   3  -1 19.0115 1.11849   6
   4   3  -1 20.0331 1.52204  18
   4   3  -1 18.8943 1.49527  18
   4   3  -1 19.6055 1.52615  12
   4   3  -1 18.5931 1.19930  10
   4   3  -1 19.0993 1.28400   7
  -4  -3   1 18.5993 0.76497  17
  -4  -3   1 16.9161 1.40879  18
  -4  -3   1 20.0940 1.31474  21
  -4  -3   1 17.5423 1.45851   7
  -4  -3   1 18.3515 1.20822   8
  -4  -3   1 18.9816 1.08248   2
  -4  -3   1 17.6317 1.08620  11
  -4  -3   1 18.6864 1.10564   6
  -4  -3   1 17.6934 1.13847   2
  -4  -3   1 20.1874 1.25600  20
  -4  -3   1 20.0456 1.20594  10
   3   3  -1 14.1602 0.70064   9
   3   3  -1 13.9479 0.76897   6
   3   3  -1 13.8063 1.20717  12
   3   3  -1 12.4023 0.96668  21
   3   3  -1 11.9701 0.85482   4
   3   3  -1 14.3992 1.11970  18
   3   3  -1 12.0160 1.18579  18
   3   3  -1 13.2414 0.83751   2
   3   3  -1 13.8938 0.97195   2
   3   3  -1 14.4239 0.93494  10
   3   3  -1 13.4792 1.06006   7
  -3  -3   1 14.6745 0.97582  20
  -3  -3   1 15.0640 0.74610  17
  -3  -3   1 15.1001 1.00778   7
  -3  -3   1 13.3329 0.77154   6
  -3  -3   1 15.0086 0.93267  10
  -3  -3   1 15.0166 0.79701   2
  -3  -3   1 15.1162 0.85973  15
  -3  -3   1 15.5737 1.00254  21
  -3  -3   1 15.7328 0.95779  11
  -3  -3   1 14.1010 0.95530   8
  -3  -3   1 14.4183 1.29662  18
  -3  -3   1 14.3618 0.85231   2
   2   3  -1 68.1181 1.84618  21
   2   3  -1 64.9122 1.89667  20
   2   3  -1 67.4922 1.67044   2
   2   3  -1 69.5170 2.00969  18
   2   3  -1 69.4876 1.81013   2
   2   3  -1 69.2270 2.01552   8
   2   3  -1 68.2828 1.94149  19
   2   3  -1 69.5475 1.71343   9
   2   3  -1 70.9912 2.05393  18
   2   3  -1 69.6996 2.32174  12
   2   3  -1 67.0970 1.45771   6
   2   3  -1 68.3531 1.99329  11
   2   3  -1 69.8788 1.92100   7
   2   3  -1 68.2482 1.80796   4
   2   3  -1 69.7172 2.12351  14
   2   3  -1 68.8526 1.81713  21
   2   3  -1 68.4721 1.89836  10
  -2  -3   1 64.8029 1.97232   3
  -2  -3   1 66.2207 1.43218   2
  -2  -3   1 63.3595 1.85099  21
  -2  -3   1 64.7516 1.76913  21
  -2  -3   1 68.0346 2.07743  14
  -2  -3   1 65.3895 1.98511  18
  -2  -3   1 68.5460 1.99184   8
  -2  -3   1 69.7411 2.38312  12
  -2  -3   1 67.3219 1.66363  15
  -2  -3   1 66.9974 1.90520  20
  -2  -3   1 67.5983 1.39681   2
  -2  -3   1 66.5740 1.96173  18
  -2  -3   1 66.5512 1.95749  11
  -2  -3   1 65.0597 1.66496   9
  -2  -3   1 67.8552 1.95960   7
  -2  -3   1 67.1585 1.78391  17
   1   3  -1 60.3526 1.78884  14
   1   3  -1 61.2838 1.79784   3
   1   3  -1 59.2561 1.22935  21
   1   3  -1 62.6567 1.69067  19
   1   3  -1 61.6909 1.96319  16
   1   3  -1 61.1009 1.77747  17
   1   3  -1 61.2581 1.43565  15
   1   3  -1 61.5895 1.93359  12
   1   3  -1 60.6988 1.60276  20
   1   3  -1 59.9630 1.66149   7
   1   3  -1 59.3409 1.35143   4
   1   3  -1 59.8460 1.63480   9
   1   3  -1 62.6572 1.38242  18
   1   3  -1 61.0766 1.23202  21
  -1  -3   1 60.3575 2.06935   3
  -1  -3   1 61.6873 1.36729  18
  -1  -3   1 61.1744 1.64175   9
  -1  -3   1 61.3672 1.60473   7
  -1  -3   1 59.1706 1.75497  17
  -1  -3   1 59.6258 1.73393  11
  -1  -3   1 60.1392 1.66381  19
  -1  -3   1 62.8280 1.61159  20
  -1  -3   1 61.0855 1.37786  18
  -1  -3   1 58.3606 1.78699  14
  -1  -3   1 61.2520 1.46094  15
  -1  -3   1 60.3737 1.95489  12
  -1  -3   1 61.7036 1.74254   8
  -1  -3   1 61.2654 1.34575  21
   0   3  -1 27.1278 1.00479  11
   0   3  -1 26.7772 0.96191   6
   0   3  -1 27.7775 0.74901  18
   0   3  -1 27.8050 0.61614   4
   0   3  -1 24.5384 1.24721  10
   0   3  -1 26.4984 1.13914   3
   0   3  -1 26.1370 1.08968   9
   0   3  -1 26.5474 0.99442  12
   0   3  -1 27.4641 1.05767  20
   0   3  -1 26.2009 1.09087   5
   0   3  -1 25.7487 0.99658  14
   0   3  -1 26.4971 1.07615  16
   0   3  -1 27.2797 1.01456  19
   0   3  -1 27.9365 0.58221  21
   0   3  -1 26.0327 1.03611   8
   0   3  -1 26.0346 0.56709  21
   0   3  -1 27.2358 1.20342  17
   0   3  -1 26.2215 0.73623  18
   0  -3   1 28.0237 1.23890  17
   0  -3   1 27.1118 0.72405  18
   0  -3   1 26.4357 1.08019   5
   0  -3   1 26.9249 0.96317   6
   0  -3   1 27.9279 0.76388  21
   0  -3   1 27.1956 1.17794   3
   0  -3   1 28.3617 1.13009  16
   0  -3   1 28.5153 1.07609  15
   0  -3   1 26.7524 1.02585  14
   0  -3   1 28.0664 1.02960  11
   0  -3   1 28.6443 0.75216  21
   0  -3   1 27.1470 0.70011  18
   0  -3   1 27.0210 0.60070   4
   0  -3   1 27.0038 1.02754  19
   0  -3   1 28.6606 0.95467  20
  -1   3  -1 141.060 3.34264   6
  -1   3  -1 145.611 3.43649   5
  -1   3  -1 140.403 3.21683  18
  -1   3  -1 142.829 2.47891  12
  -1   3  -1 138.746 3.32749   3
  -1   3  -1 144.221 2.78034   2
  -1   3  -1 144.830 3.34342   9
  -1   3  -1 141.967 3.36291  15
  -1   3  -1 139.590 3.18238  18
  -1   3  -1 141.030 3.42987  17
  -1   3  -1 143.899 3.11688  21
  -1   3  -1 142.505 2.98428   2
  -1   3  -1 148.962 3.77750  10
  -1   3  -1 141.139 2.84580  11
  -1   3  -1 143.406 2.90139  16
   1  -3   1 141.472 3.42631  17
   1  -3   1 134.752 3.66089  10
   1  -3   1 146.783 2.84990  11
   1  -3   1 145.263 3.19846  16
   1  -3   1 142.725 2.48536   2
   1  -3   1 142.585 3.43618   5
   1  -3   1 144.967 2.75351   4
   1  -3   1 144.052 3.40201   3
   1  -3   1 141.186 3.07110  21
   1  -3   1 140.689 3.64315   6
   1  -3   1 140.190 3.16942  18
   1  -3   1 143.775 3.15021  19
   1  -3   1 140.321 2.92979  14
   1  -3   1 142.131 3.18695  18
   1  -3   1 147.232 3.01986  21
   1  -3   1 145.319 3.33503   9
  -2   3  -1 51.5472 2.25044  15
  -2   3  -1 49.8811 1.20991  11
  -2   3  -1 49.2239 1.99064  18
  -2   3  -1 50.6836 1.82498   5
  -2   3  -1 47.9720 1.68845   2
  -2   3  -1 51.1079 2.24392  10
  -2   3  -1 52.2114 1.75786  21
  -2   3  -1 52.0610 1.60035   2
  -2   3  -1 52.8958 1.49155  16
  -2   3  -1 52.9110 2.30365   6
  -2   3  -1 47.8154 1.83271  17
  -2   3  -1 51.8166 2.06545  18
  -2   3  -1 47.8861 1.79391  21
   2  -3   1 49.4023 1.85464  17
   2  -3   1 50.7302 1.47029  16
   2  -3   1 50.1997 1.84821  21
   2  -3   1 49.7355 1.40926   2
   2  -3   1 52.8265 1.86039   9
   2  -3   1 46.0596 1.76373   5
   2  -3   1 51.6680 2.01124   6
   2  -3   1 49.3241 1.40833  14
  -3   3  -1 71.4106 1.37850  11
  -3   3  -1 72.9044 2.48732   5
  -3   3  -1 71.5015 2.23928  20
  -3   3  -1 72.7058 2.29332   2
  -3   3  -1 73.8750 3.01164  21
  -3   3  -1 74.9003 2.26298  16
  -3   3  -1 73.2997 2.97239  10
  -3   3  -1 70.5250 2.45059  21
  -3   3  -1 69.6918 2.81979  18
   3  -3   1 72.4940 2.40717   9
   3  -3   1 68.6264 2.05521   2
   3  -3   1 69.9261 2.56925  21
   3  -3   1 68.9868 1.44700  12
   3  -3   1 73.7336 2.74790   6
   3  -3   1 70.4457 2.03344  16
   3  -3   1 69.1800 2.76057  18
   3  -3   1 70.4086 2.40948  17
   3  -3   1 69.4261 2.22604   2
  -4   3  -1 242.513 6.68833  18
  -4   3  -1 249.820 5.57646  20
  -4   3  -1 246.371 6.95726  10
  -4   3  -1 242.028 5.94806  21
  -4   3  -1 250.220 5.70795   2
  -4   3  -1 243.037 7.32122  13
   4  -3   1 245.296 6.31800   6
   4  -3   1 230.338 5.12342  16
   4  -3   1 239.251 6.52403  18
   4  -3   1 248.939 5.65794   2
   4  -3   1 239.421 5.63380   9
   4  -3   1 245.963 6.22469  21
   4  -3   1 239.371 4.53698  12
   4  -3   1 234.083 5.57391  17
  -5   3  -1 30.5698 1.72971  20
  -5   3  -1 31.3064 2.34572  18
  -5   3  -1 29.3913 1.92855   5
  -5   3  -1 29.4345 1.93303  21
  -5   3  -1 32.8145 2.28899  13
  -5   3  -1 31.4144 2.34197  10
  -5   3  -1 25.5085 2.15258  18
  -5   3  -1 31.1081 1.84300   2
   5  -3   1 30.6759 1.76454   9
   5  -3   1 28.1112 2.08375  21
   5  -3   1 30.4261 2.32131  18
   5  -3   1 30.2044 2.16307   6
   5  -3   1 28.9505 1.22471  12
   5  -3   1 30.3705 1.70418  17
   5  -3   1 31.3371 1.84789   2
  -6   3  -1 21.7462 2.27196  18
  -6   3  -1 21.4635 1.70938   2
  -6   3  -1 20.6247 1.88417  21
  -6   3  -1 21.1162 2.19563  10
  -6   3  -1 23.5828 1.92749   5
  -6   3  -1 17.9895 1.54730  20
  -6   3  -1 20.8194 2.13566  13
   6  -3   1 17.9354 2.12292  21
   6  -3   1 18.7351 1.51447   9
   6  -3   1 19.3220 1.99898   6
   6  -3   1 20.8211 2.21433  18
   6  -3   1 20.7638 1.20216  12
   6  -3   1 20.5201 1.67987   2
  -7   3  -1 70.8199 4.00877  10
  -7   3  -1 70.3198 3.35188   2
  -7   3  -1 68.0794 3.50862   5
  -7   3  -1 67.9875 3.94867  13
  -7   3  -1 69.8667 3.65593  21
  -7   3  -1 65.5724 6.47194  18
   7  -3   1 66.7816 3.23935   2
   7  -3   1 65.8349 2.37577  12
   7  -3   1 68.0921 3.85812   6
   7  -3   1 67.2348 3.06034   9
   7  -3   1 71.1045 3.88622  21
   7  -3   1 65.0687 4.04744  18
  -8   3  -1 1.35653 1.18300  18
  -8   3  -1 3.00937 1.35155  10
  -8   3  -1 2.25534 1.25010  21
  -8   3  -1 2.38437 0.90903  20
  -8   3  -1 0.76780 0.93578   5
  -8   3  -1 4.52160 1.50022  13
  -8   3  -1 3.09442 1.23789   2
   8  -3   1 1.39921 0.94182   2
   8  -3   1 2.49063 0.90200   9
   8  -3   1 3.13270 1.40161  21
   8  -3   1 1.73334 1.42590  18
   8  -3   1 2.97110 1.30918   6
   9   2  -1 0.35375 0.90263   6
   9   2  -1 0.01624 1.20971  18
   9   2  -1 0.58759 0.93406  12
  -9  -2   1 0.20390 0.81868   2
  -9  -2   1 -1.0907 0.85561  10
  -9  -2   1 -2.1207 1.23573  18
  -9  -2   1 -0.4853 0.66604   8
  -9  -2   1 1.20009 1.07336  21
   8   2  -1 34.3539 3.16266  18
   8   2  -1 39.4013 3.02560  21
   8   2  -1 38.3583 2.75971   2
   8   2  -1 37.5943 1.66627   9
   8   2  -1 37.9504 2.71477   6
   8   2  -1 40.0039 2.78986  12
  -8  -2   1 36.0539 2.34938   2
  -8  -2   1 34.3648 3.42842  21
  -8  -2   1 37.4983 2.59734  10
  -8  -2   1 35.1601 3.17725  18
  -8  -2   1 34.9811 2.04028  13
  -8  -2   1 38.5450 2.74995   5
  -8  -2   1 35.3259 1.74653  11
  -8  -2   1 35.8820 2.32544   8
  -8  -2   1 39.1306 2.54480  20
   7   2  -1 55.2020 3.56775  18
   7   2  -1 64.5558 3.15743   6
   7   2  -1 59.0182 3.12053   7
   7   2  -1 62.3033 3.22634   2
   7   2  -1 62.4601 3.19691  12
   7   2  -1 58.4053 2.04632   9
   7   2  -1 66.7710 3.73344  21
  -7  -2   1 57.4115 3.02870  20
  -7  -2   1 61.0203 3.69035  18
  -7  -2   1 62.1892 3.26296  21
  -7  -2   1 67.6405 3.67292   5
  -7  -2   1 63.2456 2.29789  11
  -7  -2   1 57.9211 2.76364   2
  -7  -2   1 60.8665 3.06767  10
  -7  -2   1 58.6992 2.42966  13
   6   2  -1 79.9635 3.54919  21
   6   2  -1 76.3248 3.31903   2
   6   2  -1 78.2241 3.30678   7
   6   2  -1 84.7129 3.92682  18
   6   2  -1 79.7559 3.42217  12
   6   2  -1 82.9252 3.28111   6
  -6  -2   1 76.4940 3.79286  18
  -6  -2   1 78.7750 2.95222   2
  -6  -2   1 77.2736 2.50215  11
  -6  -2   1 76.3871 3.34569  21
  -6  -2   1 73.1429 3.17306  10
  -6  -2   1 76.2700 2.53632  13
  -6  -2   1 75.7619 3.21777   5
  -6  -2   1 77.6788 3.08114  20
  -6  -2   1 75.9628 1.71109  17
   5   2  -1 10.8893 1.40031   2
   5   2  -1 10.0113 1.12856   7
   5   2  -1 9.38205 1.15847   6
   5   2  -1 8.66828 1.21880  21
  -5  -2   1 10.1649 1.10915  10
  -5  -2   1 8.18778 1.39668  18
  -5  -2   1 9.19452 1.23989  21
  -5  -2   1 8.93735 1.18449   5
  -5  -2   1 7.96535 0.52201  17
  -5  -2   1 8.02381 0.99690   2
  -5  -2   1 9.26690 0.78608  11
  -5  -2   1 8.75291 0.79079  13
  -5  -2   1 7.74465 1.02795  20
   4   2  -1 206.376 4.75003   6
   4   2  -1 204.613 5.53293  18
   4   2  -1 199.367 4.93999   2
   4   2  -1 202.325 5.12246  21
   4   2  -1 200.379 5.45761  18
   4   2  -1 213.475 5.33251  12
   4   2  -1 202.534 5.02000  21
   4   2  -1 200.880 4.87833  10
   4   2  -1 203.330 4.95839   7
  -4  -2   1 201.062 4.91947   5
  -4  -2   1 203.647 4.40112  11
  -4  -2   1 200.686 4.80526  10
  -4  -2   1 201.899 4.76285  20
  -4  -2   1 197.322 3.99439  13
  -4  -2   1 199.765 5.43310  18
  -4  -2   1 201.093 4.55986   2
  -4  -2   1 203.115 4.71254   6
  -4  -2   1 202.771 4.97226  21
   3   2  -1 8.00700 0.69860   2
   3   2  -1 7.15273 0.68062   6
   3   2  -1 8.71859 0.67735  11
   3   2  -1 9.11890 0.82148  10
   3   2  -1 9.40108 0.82543  21
   3   2  -1 9.71622 1.00951  12
   3   2  -1 9.34641 0.89029  21
   3   2  -1 9.14105 0.97006  18
   3   2  -1 10.0278 0.85394   2
   3   2  -1 8.74254 0.80945   7
   3   2  -1 8.75901 0.98099  18
  -3  -2   1 8.57583 0.44408  13
  -3  -2   1 7.84494 0.79497   7
  -3  -2   1 8.66855 0.74992   8
  -3  -2   1 9.99709 0.97915  18
  -3  -2   1 8.12325 0.76683  20
  -3  -2   1 8.36389 0.68237  11
  -3  -2   1 8.76937 0.70841   2
  -3  -2   1 9.36449 0.86010   5
  -3  -2   1 8.57768 0.82718  21
  -3  -2   1 8.45636 0.72795   6
   2   2  -1 218.533 4.41236  11
   2   2  -1 221.356 4.47223  21
   2   2  -1 220.836 4.37874   2
   2   2  -1 227.768 4.75266  18
   2   2  -1 223.956 4.45034  10
   2   2  -1 211.167 4.56524  14
   2   2  -1 222.942 4.68130  18
   2   2  -1 228.972 4.39025   7
   2   2  -1 226.195 3.98852   9
   2   2  -1 221.998 4.24946   2
   2   2  -1 223.782 4.10020   6
   2   2  -1 221.300 4.85359  12
  -2  -2   1 227.464 4.48456  11
  -2  -2   1 222.967 4.48767  21
  -2  -2   1 228.524 4.53752   8
  -2  -2   1 230.680 4.51618  10
  -2  -2   1 234.834 4.34433  15
  -2  -2   1 221.526 4.97289  12
  -2  -2   1 227.661 4.80805  18
  -2  -2   1 221.323 4.15077   6
  -2  -2   1 225.763 4.20470  17
  -2  -2   1 228.132 4.77097   7
  -2  -2   1 233.862 4.54415  20
  -2  -2   1 220.547 4.34452   2
  -2  -2   1 237.273 4.24461   2
   1   2  -1 1146.82 19.0923   3
   1   2  -1 1151.94 19.0273   8
   1   2  -1 1152.63 18.6074   2
   1   2  -1 1181.49 18.7434  15
   1   2  -1 1142.94 18.7862   7
   1   2  -1 1190.35 19.1458  17
   1   2  -1 1160.93 19.2966  12
   1   2  -1 1165.63 18.7056   4
   1   2  -1 1148.60 18.7702   9
   1   2  -1 1126.81 19.0153  11
   1   2  -1 1204.99 19.1967  19
   1   2  -1 1196.51 18.7174  21
   1   2  -1 1128.50 18.6793  21
   1   2  -1 1161.42 19.1141  14
   1   2  -1 1153.94 18.8245  18
   1   2  -1 1168.19 18.9321  20
   1   2  -1 1133.88 18.8552  18
   1   2  -1 1182.92 18.5645   2
  -1  -2   1 1138.38 18.7937  18
  -1  -2   1 1169.77 18.9794   8
  -1  -2   1 1152.01 18.8494  19
  -1  -2   1 1161.15 18.8159  18
  -1  -2   1 1144.54 19.2889  12
  -1  -2   1 1132.83 19.0362  14
  -1  -2   1 1137.49 18.9548  11
  -1  -2   1 1154.21 19.0305   3
  -1  -2   1 1176.01 18.6965  15
  -1  -2   1 1159.51 18.7325   7
  -1  -2   1 1177.79 18.7279   9
  -1  -2   1 1167.99 18.9359  17
  -1  -2   1 1175.41 18.8850  20
   0   2  -1 1192.74 19.2352   8
   0   2  -1 1206.70 18.8913  18
   0   2  -1 1188.77 19.2914   9
   0   2  -1 1165.88 19.3423   3
   0   2  -1 1191.26 19.2985  16
   0   2  -1 1176.90 19.1575  15
   0   2  -1 1172.33 19.4175  17
   0   2  -1 1158.80 19.1431  14
   0   2  -1 1182.52 19.1182  12
   0   2  -1 1169.26 19.1087  19
   0   2  -1 1159.83 19.2669   5
   0   2  -1 1194.52 18.8931  18
   0   2  -1 1181.63 18.7619  21
   0   2  -1 1210.50 18.7721  21
   0   2  -1 1127.23 19.0311   6
   0   2  -1 1205.37 19.0856  20
   0  -2   1 1125.38 18.8309  21
   0  -2   1 1184.07 18.9495  20
   0  -2   1 1193.77 18.7566  18
   0  -2   1 1180.22 19.0564  15
   0  -2   1 1149.39 19.1905   3
   0  -2   1 1176.54 19.0113  12
   0  -2   1 1180.68 19.0216  11
   0  -2   1 1177.05 18.9828  19
   0  -2   1 1173.54 18.6636  21
   0  -2   1 1172.56 19.0238  14
   0  -2   1 1180.27 19.2907  17
   0  -2   1 1160.55 18.8945   6
   0  -2   1 1161.69 19.1845  16
   0  -2   1 1183.51 19.1342   9
  -1   2  -1 388.650 6.70247  16
  -1   2  -1 392.225 7.11231  18
  -1   2  -1 386.633 7.04937   9
  -1   2  -1 373.424 6.92640   2
  -1   2  -1 379.874 7.15582   7
  -1   2  -1 394.200 7.16153  17
  -1   2  -1 389.791 7.01456   5
  -1   2  -1 393.398 6.92997  21
  -1   2  -1 385.563 6.88666   8
  -1   2  -1 388.427 7.17033  15
  -1   2  -1 386.721 7.07737   3
  -1   2  -1 391.091 7.07017  18
  -1   2  -1 398.804 6.58244  11
  -1   2  -1 375.671 7.11940   6
  -1   2  -1 393.823 6.62621   2
  -1   2  -1 400.003 7.51620  10
   1  -2   1 392.453 6.55548   2
   1  -2   1 379.625 7.12969  15
   1  -2   1 386.929 6.69694  16
   1  -2   1 376.944 6.95580   5
   1  -2   1 390.061 7.00982   9
   1  -2   1 393.753 6.81659  21
   1  -2   1 384.058 7.06134   3
   1  -2   1 385.664 7.01200  18
   1  -2   1 382.382 7.08889  17
   1  -2   1 387.217 7.07975   6
   1  -2   1 388.166 6.82874  19
   1  -2   1 393.918 7.47467  10
   1  -2   1 388.699 6.89957  21
   1  -2   1 375.144 6.53764  14
   1  -2   1 384.047 6.45040   2
  -2   2  -1 229.025 5.16157   7
  -2   2  -1 224.977 4.84575   2
  -2   2  -1 231.799 5.22369  18
  -2   2  -1 234.891 5.34639  21
  -2   2  -1 224.081 4.91492   2
  -2   2  -1 234.869 5.18615  18
  -2   2  -1 228.484 4.78011  21
  -2   2  -1 237.995 4.45041  16
  -2   2  -1 230.917 5.10565  15
  -2   2  -1 234.150 3.97951  11
  -2   2  -1 226.752 5.06588   6
  -2   2  -1 226.685 4.88327   3
  -2   2  -1 242.728 5.43134  10
  -2   2  -1 233.426 4.84251   5
   2  -2   1 221.208 4.68840  17
   2  -2   1 227.708 4.76728   5
   2  -2   1 228.577 3.80509  12
   2  -2   1 225.883 4.36879   2
   2  -2   1 224.675 5.06358  18
   2  -2   1 230.055 4.71375   9
   2  -2   1 229.445 4.76146  21
   2  -2   1 223.909 4.86296  21
   2  -2   1 225.134 4.99523  15
   2  -2   1 227.343 4.36307  16
   2  -2   1 222.115 5.25885  10
   2  -2   1 226.005 5.09437  18
   2  -2   1 229.833 5.00811   6
  -3   2  -1 42.1592 1.62038  20
  -3   2  -1 41.5464 1.62724  17
  -3   2  -1 42.1824 1.80071  21
  -3   2  -1 44.4263 2.13864  18
  -3   2  -1 44.0083 2.17345  18
  -3   2  -1 45.5602 1.69014   2
  -3   2  -1 42.7528 1.81548   5
  -3   2  -1 43.3884 2.12143  10
  -3   2  -1 43.4273 1.52305  16
  -3   2  -1 41.1865 1.90102  21
   3  -2   1 47.3940 1.79602   2
   3  -2   1 44.8194 2.02082   6
   3  -2   1 43.0239 1.56751   2
   3  -2   1 42.0786 1.92315  21
   3  -2   1 41.7427 1.22713  12
   3  -2   1 43.4624 2.08999  18
   3  -2   1 41.9621 1.65438  17
   3  -2   1 43.7581 1.71357   9
  -4   2  -1 155.750 3.98038  20
  -4   2  -1 155.865 4.27278   5
  -4   2  -1 157.421 4.80154  10
  -4   2  -1 153.516 4.04115   2
  -4   2  -1 150.555 4.89575  18
  -4   2  -1 160.652 4.40398  21
   4  -2   1 156.059 3.95733  17
   4  -2   1 163.958 3.55083  12
   4  -2   1 166.998 4.31721   2
   4  -2   1 163.308 5.76660  18
   4  -2   1 159.184 4.64277  21
   4  -2   1 159.981 4.08308   9
   4  -2   1 155.876 4.66169   6
  -5   2  -1 21.0681 1.63695   5
  -5   2  -1 23.4493 2.03454  18
  -5   2  -1 24.3999 1.53349  20
  -5   2  -1 22.6164 1.54498   2
  -5   2  -1 21.1495 1.64729  21
  -5   2  -1 23.3695 1.92590  10
  -5   2  -1 20.8271 1.95502  18
  -5   2  -1 21.6966 1.86660  13
   5  -2   1 21.7693 1.19763  12
   5  -2   1 20.0649 1.75663   6
   5  -2   1 20.0063 1.76558  21
   5  -2   1 20.0306 1.36066   9
   5  -2   1 22.8575 2.00467  18
   5  -2   1 22.3718 1.61261   2
  -6   2  -1 73.3766 3.31138   5
  -6   2  -1 77.9673 3.74912  10
  -6   2  -1 78.0118 3.46004  21
  -6   2  -1 73.6496 2.97923  20
  -6   2  -1 74.6239 3.91546  18
  -6   2  -1 74.9964 3.13123   2
  -6   2  -1 75.9487 3.57689  13
   6  -2   1 76.2592 2.93100   9
   6  -2   1 74.4473 3.93183  18
   6  -2   1 75.2306 3.64096  21
   6  -2   1 79.9109 3.31996   2
   6  -2   1 76.9149 2.58731  12
   6  -2   1 79.9921 3.68969   6
  -7   2  -1 40.4726 3.20380  18
  -7   2  -1 38.3721 2.80382  13
  -7   2  -1 40.3599 2.66238   5
  -7   2  -1 41.8837 2.51473   2
  -7   2  -1 38.3831 2.71331  21
  -7   2  -1 42.2233 3.01264  10
  -7   2  -1 36.8233 2.36628  20
   7  -2   1 35.5560 2.84542  21
   7  -2   1 37.3715 2.81734   2
   7  -2   1 40.9140 2.22099   9
   7  -2   1 38.8312 1.93174  12
   7  -2   1 44.5825 4.99471  18
   7  -2   1 36.4303 2.77263   6
  -8   2  -1 21.1214 2.23675  21
  -8   2  -1 18.6875 2.68721  18
  -8   2  -1 21.2869 2.81390  10
  -8   2  -1 21.0428 1.92006  20
  -8   2  -1 21.5792 2.68419  13
  -8   2  -1 21.3334 2.04170   2
  -8   2  -1 20.6887 2.21724   5
   8  -2   1 21.6794 1.59248  12
   8  -2   1 20.2833 1.75431   9
   8  -2   1 18.7425 2.65880  18
   8  -2   1 19.2768 2.51992  21
   8  -2   1 18.6934 2.67845   6
   8  -2   1 21.7235 2.10496   2
  -9   2  -1 5.98067 1.56455   5
  -9   2  -1 7.73454 1.85750  10
  -9   2  -1 5.98274 1.72856  20
  -9   2  -1 5.87914 1.61709  21
  -9   2  -1 1.97003 1.45826  18
  -9   2  -1 7.43595 1.69122   2
  -9   2  -1 5.73382 1.82368  13
   9  -2   1 5.43340 1.41410   2
   9  -2   1 10.0726 2.11279  21
   9  -2   1 7.03882 2.77998  18
   9  -2   1 10.5020 1.57928   9
   9  -2   1 7.06519 1.89157   6
   9   1  -1 45.4275 4.00269   2
   9   1  -1 57.3860 4.43055  18
   9   1  -1 49.9385 3.20075  12
   9   1  -1 53.7070 3.59109   6
  -9  -1   1 59.2311 3.91187  21
  -9  -1   1 55.9493 4.52306   5
  -9  -1   1 50.2222 4.27500  18
  -9  -1   1 58.7812 3.67642  10
  -9  -1   1 53.0100 3.24558   2
   8   1  -1 13.6797 2.07941   6
   8   1  -1 11.5761 1.97942  21
   8   1  -1 11.0354 1.75202   2
   8   1  -1 14.8296 2.24480  12
   8   1  -1 11.0354 1.00370   9
  -8  -1   1 12.6651 1.94729   5
  -8  -1   1 11.2756 2.28109  18
  -8  -1   1 13.9134 2.11159  13
  -8  -1   1 10.4947 0.93630  11
  -8  -1   1 11.3224 1.88317  10
  -8  -1   1 11.2424 1.62169  20
  -8  -1   1 11.7577 2.06726  21
  -8  -1   1 11.2254 1.67303   2
   7   1  -1 3.25141 1.06747   2
   7   1  -1 3.05927 0.98808  12
   7   1  -1 2.79595 0.61229   9
   7   1  -1 3.17815 1.02499   6
   7   1  -1 3.93762 1.40910  18
   7   1  -1 2.57941 1.10868  21
   7   1  -1 3.71564 1.00771   7
  -7  -1   1 4.04333 1.08894  21
  -7  -1   1 2.40151 0.50890  17
  -7  -1   1 2.02264 0.94586  10
  -7  -1   1 1.98492 0.78522   2
  -7  -1   1 2.13489 0.51561  11
  -7  -1   1 3.92526 1.39628  18
  -7  -1   1 3.21055 0.87710  13
  -7  -1   1 1.05917 0.75487  20
   6   1  -1 153.585 4.83384  12
   6   1  -1 152.449 5.20524  21
   6   1  -1 160.720 4.95283   6
   6   1  -1 162.321 5.72004  18
   6   1  -1 154.738 4.92753   2
   6   1  -1 152.164 3.69117   9
   6   1  -1 159.045 5.02499   7
  -6  -1   1 163.872 4.99009   5
  -6  -1   1 161.193 4.70538  20
  -6  -1   1 160.045 4.38660  13
  -6  -1   1 158.992 5.73346  18
  -6  -1   1 158.435 3.79440  11
  -6  -1   1 162.094 5.05515  10
  -6  -1   1 155.898 4.61452   2
  -6  -1   1 154.203 3.38853  17
  -6  -1   1 162.638 5.17869  21
   5   1  -1 26.2164 1.83407  21
   5   1  -1 22.3456 1.85182  18
   5   1  -1 20.5033 1.83769  18
   5   1  -1 23.3466 1.65019   7
   5   1  -1 21.7720 1.54443   6
   5   1  -1 23.4057 1.66256   2
   5   1  -1 23.7163 1.65151  12
  -5  -1   1 23.6815 1.50275  20
  -5  -1   1 22.7359 0.95706  17
  -5  -1   1 23.8095 1.14946  11
  -5  -1   1 24.7017 2.00757  18
  -5  -1   1 22.0035 1.34832  13
  -5  -1   1 26.1504 1.69714   5
  -5  -1   1 24.5281 1.50885   2
  -5  -1   1 22.5473 1.61866  10
  -5  -1   1 22.9412 1.63981  21
   4   1  -1 59.1053 1.78903  11
   4   1  -1 61.2436 2.40168  12
   4   1  -1 57.8364 2.20991   6
   4   1  -1 60.0317 2.70704  18
   4   1  -1 59.9763 2.33886   7
   4   1  -1 60.1159 2.48270  21
   4   1  -1 58.3351 2.31600   2
   4   1  -1 58.7446 2.66437  18
  -4  -1   1 64.9514 2.22013   2
  -4  -1   1 65.4601 3.29295  18
  -4  -1   1 62.9614 2.42229  10
  -4  -1   1 63.2886 1.85931  11
  -4  -1   1 61.4601 2.41749  21
  -4  -1   1 63.8750 2.39741   5
  -4  -1   1 66.4543 2.04109  13
  -4  -1   1 59.9552 2.20228  20
   3   1  -1 55.4574 2.22451  10
   3   1  -1 53.9696 2.22870  18
   3   1  -1 54.0138 2.05055  21
   3   1  -1 55.8531 2.07630  12
   3   1  -1 52.6490 1.56229  11
   3   1  -1 51.8369 1.82663   6
   3   1  -1 57.1037 1.95926   7
   3   1  -1 52.3134 1.88599   2
   3   1  -1 54.7873 1.95270   2
  -3  -1   1 52.0510 2.19953  18
  -3  -1   1 53.8969 1.95295  10
  -3  -1   1 57.2379 2.27216  18
  -3  -1   1 54.0682 1.77213   2
  -3  -1   1 53.3827 1.95545  21
  -3  -1   1 55.1174 1.95356   5
  -3  -1   1 51.6612 1.88727   2
  -3  -1   1 51.4135 2.06503  12
  -3  -1   1 53.1791 1.80782  20
  -3  -1   1 56.5005 1.79738  11
  -3  -1   1 53.5950 2.17295   7
  -3  -1   1 53.9163 1.56069  13
   2   1  -1 432.957 9.30186  21
   2   1  -1 477.731 8.30567   6
   2   1  -1 474.965 8.33199   2
   2   1  -1 485.986 8.92795  18
   2   1  -1 480.163 8.44833  20
   2   1  -1 480.125 8.43139   7
   2   1  -1 490.555 9.42389  18
   2   1  -1 483.430 8.90649  21
   2   1  -1 477.226 8.23414  11
   2   1  -1 469.047 8.53302   5
   2   1  -1 484.945 8.57314  10
  -2  -1   1 483.708 8.47379   8
  -2  -1   1 494.950 8.32974  11
  -2  -1   1 477.098 8.96355  18
  -2  -1   1 483.060 8.02484  13
  -2  -1   1 468.704 8.59217  21
  -2  -1   1 489.344 8.98711  18
  -2  -1   1 483.553 8.85472   7
  -2  -1   1 482.033 8.94954  20
  -2  -1   1 468.204 8.72551  21
  -2  -1   1 470.676 8.52734   2
  -2  -1   1 486.716 8.39563   2
  -2  -1   1 478.278 8.90537  12
  -2  -1   1 484.339 8.61709  10
  -2  -1   1 495.411 8.68487   6
   1   1  -1 61.2779 1.17686   9
   1   1  -1 60.2361 1.65251  12
   1   1  -1 59.3096 1.51518  10
   1   1  -1 54.7928 1.35860   2
   1   1  -1 61.5734 1.39132  15
   1   1  -1 61.7579 1.61920  20
   1   1  -1 60.9630 1.54689  18
   1   1  -1 58.3922 1.29690   7
   1   1  -1 62.1079 1.58507  18
   1   1  -1 59.5352 1.43957  21
   1   1  -1 58.1257 1.20565   6
   1   1  -1 61.0939 1.61754   8
   1   1  -1 59.7723 1.33145   2
   1   1  -1 62.2569 1.24742  13
   1   1  -1 58.3438 1.41391  21
   1   1  -1 59.5351 1.45386  11
  -1  -1   1 59.6911 1.14853  13
  -1  -1   1 59.2941 1.31432   7
  -1  -1   1 62.6204 1.31696   2
  -1  -1   1 57.4530 1.20821   6
  -1  -1   1 60.3955 1.38484  15
  -1  -1   1 61.8785 1.46116   8
  -1  -1   1 61.3317 1.18058   9
  -1  -1   1 58.6445 1.42711  21
  -1  -1   1 58.2421 1.46500  21
  -1  -1   1 60.0476 1.50766  10
  -1  -1   1 59.9561 1.36341   2
  -1  -1   1 62.1611 1.47268  20
   0   1  -1 980.600 15.8648  14
   0   1  -1 980.095 15.7434  21
   0   1  -1 982.574 15.6620   2
   0   1  -1 991.801 16.0257   3
   0   1  -1 1002.21 15.9469  15
   0   1  -1 965.622 15.8678  12
   0   1  -1 999.212 16.0605  16
   0   1  -1 994.187 15.9438   9
   0   1  -1 960.585 15.7861   6
   0   1  -1 982.910 15.9134  11
   0   1  -1 982.435 16.0790  17
   0   1  -1 1006.10 15.8525  18
   0   1  -1 993.616 15.8299  18
   0  -1   1 988.616 15.8801  12
   0  -1   1 1001.22 15.9116   9
   0  -1   1 963.463 15.7646   6
   0  -1   1 976.053 15.9714   5
   0  -1   1 996.559 16.0523  17
   0  -1   1 989.220 15.7319  21
   0  -1   1 972.301 15.9166  15
   0  -1   1 986.404 15.9405  18
   0  -1   1 981.462 16.0346  16
   0  -1   1 992.134 15.7978  18
  -1   1  -1 93.3269 2.38764  10
  -1   1  -1 96.4657 2.08910  21
  -1   1  -1 87.9553 2.03184   2
  -1   1  -1 96.5461 2.16984  21
  -1   1  -1 96.6596 2.27413  18
  -1   1  -1 93.9577 2.37371   3
  -1   1  -1 95.9051 2.46014  15
  -1   1  -1 92.9008 1.92739   2
  -1   1  -1 94.3425 2.31184  18
  -1   1  -1 95.3115 1.96963  16
  -1   1  -1 94.6590 2.14157  17
  -1   1  -1 90.2455 2.10960   5
   1  -1   1 95.3273 2.25697   6
   1  -1   1 96.0136 2.29303  15
   1  -1   1 98.1611 2.20824  21
   1  -1   1 95.1598 2.42635  10
   1  -1   1 96.7434 2.30704  21
   1  -1   1 96.2557 2.14989  17
   1  -1   1 95.7583 1.99906  16
   1  -1   1 96.3909 2.30258  18
   1  -1   1 91.3812 1.64459  12
   1  -1   1 95.5482 1.75050  14
   1  -1   1 96.4087 2.18683   3
   1  -1   1 97.3352 2.15157   9
   1  -1   1 96.8354 2.27331   7
   1  -1   1 95.4055 1.91949   2
   1  -1   1 95.3099 2.03382   2
  -2   1  -1 98.5532 2.80843  21
  -2   1  -1 106.532 2.47371  17
  -2   1  -1 108.352 2.43942  16
  -2   1  -1 106.941 2.65181   5
  -2   1  -1 109.036 2.77428   2
  -2   1  -1 105.809 2.99141  18
  -2   1  -1 101.356 2.63792   2
  -2   1  -1 106.845 2.53721  20
  -2   1  -1 110.599 3.01995  10
   2  -1   1 104.728 2.74712  21
   2  -1   1 103.668 2.77344   6
   2  -1   1 104.788 2.15476  12
   2  -1   1 103.390 2.80856   7
   2  -1   1 102.865 2.42070  17
   2  -1   1 103.550 2.90601  18
   2  -1   1 105.859 2.92820  10
   2  -1   1 104.136 2.78462  15
   2  -1   1 97.7661 2.34736   2
   2  -1   1 104.144 2.92903  18
   2  -1   1 102.600 2.37238  16
  -3   1  -1 518.317 10.0661  21
  -3   1  -1 521.473 10.1753  10
  -3   1  -1 520.802 8.52838  11
  -3   1  -1 527.090 9.39798  16
  -3   1  -1 512.798 9.49883   2
  -3   1  -1 515.257 9.47844  20
  -3   1  -1 523.413 9.84442  21
  -3   1  -1 524.319 9.74072   5
  -3   1  -1 500.562 9.21762  17
  -3   1  -1 520.596 10.4653  18
  -3   1  -1 515.532 10.3960  18
   3  -1   1 521.990 9.11788  12
   3  -1   1 504.597 9.36890   2
   3  -1   1 531.825 10.0300   6
   3  -1   1 511.246 9.99104  21
   3  -1   1 523.222 10.4038  18
   3  -1   1 519.696 10.0933   7
   3  -1   1 513.113 9.65032  16
   3  -1   1 505.942 9.63749   2
   3  -1   1 510.282 10.3240  18
   3  -1   1 519.652 10.7427  10
  -4   1  -1 143.035 3.72497  20
  -4   1  -1 144.029 4.07546  21
  -4   1  -1 138.864 3.72934   2
  -4   1  -1 145.218 4.59246  18
  -4   1  -1 143.965 4.30674  10
  -4   1  -1 138.995 3.89436   5
  -4   1  -1 138.511 2.67063  11
  -4   1  -1 138.591 4.55729  18
  -4   1  -1 139.110 3.36338  17
   4  -1   1 145.069 3.50558  12
   4  -1   1 144.964 4.25805   6
   4  -1   1 144.131 3.98835   2
   4  -1   1 150.018 4.37999   7
   4  -1   1 145.061 4.61522  18
   4  -1   1 145.483 4.31081  21
   4  -1   1 143.336 3.44121  17
  -5   1  -1 161.294 4.81546  21
  -5   1  -1 163.649 4.66372   5
  -5   1  -1 164.639 4.48840   2
  -5   1  -1 163.749 3.09247  11
  -5   1  -1 161.382 4.37729  20
  -5   1  -1 155.661 3.87376  17
   5  -1   1 169.261 4.80701   2
   5  -1   1 171.103 4.33912   9
   5  -1   1 170.599 5.16912   7
   5  -1   1 171.376 5.17268   6
   5  -1   1 166.928 4.20602  12
   5  -1   1 171.318 5.58295  18
   5  -1   1 167.872 5.18700  21
  -6   1  -1 195.553 6.05561  10
  -6   1  -1 195.984 5.70006   5
  -6   1  -1 205.903 5.45610  20
  -6   1  -1 193.495 3.66538  11
  -6   1  -1 208.323 6.75835  18
  -6   1  -1 198.370 5.91836  21
  -6   1  -1 191.752 5.44525   2
  -6   1  -1 197.975 5.92324  13
   6  -1   1 199.894 6.19400   7
   6  -1   1 204.482 6.78029  18
   6  -1   1 203.924 5.11634  12
   6  -1   1 205.853 5.84779   2
   6  -1   1 206.071 5.21935   9
   6  -1   1 203.030 6.32017  21
   6  -1   1 202.354 6.19287   6
  -7   1  -1 4.07045 1.19656   5
  -7   1  -1 7.18073 1.67306  18
  -7   1  -1 4.58640 0.95248  20
  -7   1  -1 6.63186 1.61126  21
  -7   1  -1 4.51150 1.28239  10
  -7   1  -1 5.14688 1.11089   2
  -7   1  -1 5.04613 1.19697  13
   7  -1   1 6.27565 1.00758  12
   7  -1   1 5.68608 1.01262   9
   7  -1   1 4.57987 1.38386   6
   7  -1   1 5.14352 1.38786  21
   7  -1   1 5.37313 1.50005  18
  -8   1  -1 14.2110 1.85575  20
  -8   1  -1 13.4837 1.96707   5
  -8   1  -1 14.3448 2.23860  10
  -8   1  -1 16.8174 2.90601  18
  -8   1  -1 13.9726 1.86062   2
  -8   1  -1 15.8188 2.14279  13
  -8   1  -1 16.6880 2.33919  21
   8  -1   1 17.8651 2.51243  21
   8  -1   1 14.7212 1.43376   9
   8  -1   1 17.6787 2.36470   6
   8  -1   1 12.6258 1.91756   2
   8  -1   1 14.6476 1.48172  12
   8  -1   1 15.1939 2.57163  18
  -9   1  -1 43.7860 3.18648   5
  -9   1  -1 39.5371 2.93198   2
  -9   1  -1 41.7117 3.20887  13
  -9   1  -1 42.9879 3.49025  10
  -9   1  -1 41.1089 3.88166  18
  -9   1  -1 46.5387 4.40087  21
   9  -1   1 42.8365 2.92723   9
   9  -1   1 40.5081 2.63005  12
   9  -1   1 43.7775 3.65640  21
   9  -1   1 52.9517 4.23017  18
   9  -1   1 38.8913 3.32749   2
   9   0  -1 15.9904 2.07427  12
   9   0  -1 11.2850 2.06268   2
   9   0  -1 19.2829 3.23418  18
   9   0  -1 17.3021 2.47928   6
  -9   0   1 15.4189 2.47609  21
  -9   0   1 16.6050 3.04790  18
  -9   0   1 16.6278 2.42171  10
  -9   0   1 17.4197 2.39935  13
  -9   0   1 13.9894 2.19885   5
   8   0  -1 4.89217 1.32371   6
   8   0  -1 3.95680 1.46281  18
   8   0  -1 4.24142 1.16756   2
   8   0  -1 3.75332 1.32897  21
   8   0  -1 2.54834 0.97750  12
  -8   0   1 5.56005 1.16952  20
  -8   0   1 3.43796 1.20457  21
  -8   0   1 5.63658 1.70377  18
  -8   0   1 4.53680 1.28049   5
  -8   0   1 4.35751 1.59985  10
  -8   0   1 5.17309 1.24747  13
   7   0  -1 29.2939 2.66737  18
   7   0  -1 27.8336 2.19613   6
   7   0  -1 27.3194 2.41226  21
   7   0  -1 26.6889 1.96629  12
   7   0  -1 25.9450 1.43534   9
  -7   0   1 25.9258 2.52690  18
  -7   0   1 26.6958 1.93273  20
  -7   0   1 24.1382 1.14408  11
  -7   0   1 21.8316 1.30282  17
  -7   0   1 24.0914 2.20849  10
  -7   0   1 23.8176 2.13991  21
  -7   0   1 30.1602 2.41407   2
  -7   0   1 27.3147 2.38562  13
   6   0  -1 10.2935 1.65923  18
   6   0  -1 18.7699 1.74392   6
   6   0  -1 15.4455 1.03820   9
   6   0  -1 15.2944 1.41971  12
   6   0  -1 16.4904 1.79114  21
   6   0  -1 12.2308 1.61482   2
  -6   0   1 13.6138 1.51436  10
  -6   0   1 11.6721 1.56803  21
  -6   0   1 13.7045 2.11926  18
  -6   0   1 13.4781 1.32030  20
  -6   0   1 14.3050 0.93592  17
  -6   0   1 9.82351 1.42528   5
  -6   0   1 14.3770 1.36861   2
  -6   0   1 11.0666 0.77448  11
   5   0  -1 43.3537 2.37988  21
   5   0  -1 46.0992 2.66812  18
   5   0  -1 42.1506 2.22174   6
   5   0  -1 41.4267 2.19396   2
   5   0  -1 41.1228 1.39623  11
   5   0  -1 39.9689 1.53602   9
   5   0  -1 42.9082 2.08802  12
   5   0  -1 38.0357 2.13527   7
  -5   0   1 40.5483 1.84460  17
  -5   0   1 41.7823 2.58130  18
  -5   0   1 43.4974 2.03581   2
  -5   0   1 40.6738 1.38979  11
  -5   0   1 44.4079 2.33847  10
  -5   0   1 43.3458 2.17933   5
  -5   0   1 44.6926 2.06308  13
  -5   0   1 42.8968 1.99371  20
  -5   0   1 41.6781 2.25728  21
   4   0  -1 222.961 5.69003  21
   4   0  -1 226.331 5.45502   2
   4   0  -1 223.941 6.08939  18
   4   0  -1 234.745 6.11424  18
   4   0  -1 236.315 5.38781  12
   4   0  -1 227.014 4.42566  11
   4   0  -1 225.440 5.43128   6
   4   0  -1 233.111 5.58188   7
  -4   0   1 226.470 5.55468  10
  -4   0   1 234.206 5.54708  21
  -4   0   1 224.781 4.42225  11
  -4   0   1 223.459 5.10816  20
  -4   0   1 214.533 4.43017  17
  -4   0   1 223.598 5.31983   5
  -4   0   1 227.487 5.14422  13
  -4   0   1 227.475 6.04148  18
  -4   0   1 223.292 5.12807   2
   3   0  -1 38.1545 1.15215  11
   3   0  -1 36.6748 1.72525  21
   3   0  -1 40.1217 1.69613   7
   3   0  -1 38.0353 1.66783  21
   3   0  -1 37.8857 1.61319   6
   3   0  -1 36.3220 1.69061  10
   3   0  -1 39.5515 1.66152   2
   3   0  -1 39.7171 1.64489  12
   3   0  -1 38.3415 1.56989  20
   3   0  -1 39.3638 1.94042  18
   3   0  -1 36.1431 1.85953  18
  -3   0   1 35.1853 1.44453  20
  -3   0   1 38.9473 1.70650  10
  -3   0   1 35.0656 1.57824   2
  -3   0   1 36.6869 1.66509   7
  -3   0   1 37.2545 1.63590  21
  -3   0   1 38.6802 1.50946   2
  -3   0   1 35.8195 1.62737  12
  -3   0   1 38.5217 1.14282  11
  -3   0   1 37.9390 1.88523  18
  -3   0   1 37.5899 1.58836   5
  -3   0   1 38.2019 1.92292  18
  -3   0   1 36.9917 1.61552   6
  -3   0   1 36.5610 1.47295  13
  -3   0   1 35.4863 1.69330  21
   2   0  -1 567.949 10.1843   5
   2   0  -1 583.873 10.6405  18
   2   0  -1 587.965 9.68823  11
   2   0  -1 560.394 10.0513   2
   2   0  -1 589.226 10.2287   7
   2   0  -1 584.731 10.3907  10
   2   0  -1 577.251 10.0598  20
   2   0  -1 607.321 10.9222  21
   2   0  -1 578.149 10.1786   6
   2   0  -1 591.520 10.2627  12
   2   0  -1 595.712 10.3293  21
   2   0  -1 564.904 10.5134   2
  -2   0   1 580.627 10.0698  20
  -2   0   1 582.039 10.4287  21
  -2   0   1 580.510 10.2954  21
  -2   0   1 574.187 10.3302   2
  -2   0   1 576.576 10.2416   7
  -2   0   1 585.634 10.6735  18
  -2   0   1 557.777 10.1963   2
  -2   0   1 589.647 10.3757  10
  -2   0   1 587.793 9.68503  11
  -2   0   1 588.677 10.3219  12
  -2   0   1 588.297 9.99143  13
  -2   0   1 598.295 10.7005  18
  -2   0   1 575.174 10.1785   6
   1   0  -1 47.2543 1.07677  11
   1   0  -1 47.1075 1.16652   7
   1   0  -1 46.9540 1.39715  18
   1   0  -1 47.6949 1.31409  21
   1   0  -1 45.6600 1.17929   2
   1   0  -1 47.3589 1.19540   6
   1   0  -1 46.6205 1.28972  12
   1   0  -1 47.1447 0.84080   9
   1   0  -1 47.1201 1.34072  10
   1   0  -1 45.5958 1.23865   2
   1   0  -1 46.8601 1.41269  18
   1   0  -1 47.1223 1.15264  13
   1   0  -1 48.0139 1.28037  21
   1   0  -1 48.0902 1.26343   5
   1   0  -1 47.0867 1.18659  20
  -1   0   1 45.9829 1.15366  20
  -1   0   1 44.7539 1.36134  18
  -1   0   1 45.7719 1.14992   2
  -1   0   1 43.5622 1.14371   6
  -1   0   1 44.0541 1.22441  21
  -1   0   1 44.1422 1.27799  12
  -1   0   1 44.4566 1.14193   7
  -1   0   1 43.8434 1.27237  10
  -1   0   1 44.4930 1.27510  21
  -1   0   1 46.6110 1.37526  18
  -1   0   1 45.6223 1.10729  13
  -1   0   1 43.5439 1.19520   2
  -1   0   1 44.3279 1.02802  11
   0   0  -1 0.09309 0.46784   1
  -1   0  -1 1546.80 32.2575  29
  -1   0  -1 1556.42 31.7825  27
  -1   0  -1 1576.19 28.4711  24
  -1   0  -1 1575.95 30.7384  25
  -1   0  -1 1574.88 32.7406  29
  -1   0  -1 1569.75 31.7850  22
  -1   0  -1 1596.97 31.6878  26
  -1   0  -1 1535.53 30.0595   1
  -1   0  -1 1542.88 31.0224   1
  -1   0  -1 1572.08 30.6645  22
   1   0   1 1622.56 31.1569  22
   1   0   1 1604.01 31.0128  25
   1   0   1 1574.75 30.4624   1
   1   0   1 1549.68 31.5186   1
   1   0   1 1571.13 28.7871  24
   1   0   1 1574.31 32.5862  29
   1   0   1 1582.23 33.0926  29
   1   0   1 1574.36 31.8233  22
   1   0   1 1577.85 32.0308  26
   1   0   1 1603.03 32.0731  27
  -2   0  -1 2521.77 49.6813   1
  -2   0  -1 2542.60 53.9734  25
  -2   0  -1 2466.32 51.5324   1
  -2   0  -1 2509.30 52.0620  22
  -2   0  -1 2545.79 48.0790  24
  -2   0  -1 2554.32 52.1211  26
  -2   0  -1 2502.75 54.3601  29
  -2   0  -1 2471.08 50.7758  22
  -2   0  -1 2460.57 54.3027  29
  -2   0  -1 2532.72 53.5139  27
   2   0   1 2559.70 50.4527  25
   2   0   1 2476.28 53.4581  29
   2   0   1 2493.84 47.8240  24
   2   0   1 2529.16 49.9783   1
   2   0   1 2510.81 54.7403  29
   2   0   1 2497.28 52.7761   1
   2   0   1 2646.31 53.1706  26
   2   0   1 2398.35 56.4848  22
   2   0   1 2541.75 53.0602  27
  -3   0  -1 342.395 6.85047  10
  -3   0  -1 334.313 7.20722  18
  -3   0  -1 328.443 6.55318   5
  -3   0  -1 338.220 7.30397  18
  -3   0  -1 286.399 6.73651  17
  -3   0  -1 318.554 6.90751   7
  -3   0  -1 327.122 6.39297  20
  -3   0  -1 326.446 6.70483   2
  -3   0  -1 331.011 6.41126   2
  -3   0  -1 328.046 6.79050   6
  -3   0  -1 333.999 6.93006  21
  -3   0  -1 319.441 6.76092  15
  -3   0  -1 331.949 5.69891  11
   3   0   1 333.020 6.49852  16
   3   0   1 337.342 6.90184   6
   3   0   1 324.937 6.45639   4
   3   0   1 335.673 6.93059  10
   3   0   1 317.204 6.37990   2
   3   0   1 338.856 6.83921  21
   3   0   1 340.589 7.31086  18
   3   0   1 332.412 6.98136   7
   3   0   1 340.646 6.45808  12
   3   0   1 328.137 6.69077   2
   3   0   1 325.808 5.96889  17
   3   0   1 334.801 6.95519  21
   3   0   1 334.731 6.91622   5
  -4   0  -1 95.6430 3.54651  18
  -4   0  -1 91.6168 3.51387  18
  -4   0  -1 96.1250 3.19414  10
  -4   0  -1 91.9939 2.11010  11
  -4   0  -1 88.0670 2.28391  17
  -4   0  -1 94.8063 2.99406   5
  -4   0  -1 97.8899 2.87071   2
  -4   0  -1 95.1000 2.84252  20
  -4   0  -1 96.8998 3.12070  21
   4   0   1 86.9718 3.13022  21
   4   0   1 91.3138 3.17108   7
   4   0   1 90.5159 2.97112   2
   4   0   1 86.2857 3.01306   6
   4   0   1 87.6688 3.38984  18
   4   0   1 89.4993 2.69672  12
  -5   0  -1 59.6960 2.66343  10
  -5   0  -1 55.9622 1.60932  11
  -5   0  -1 58.2873 2.35721  20
  -5   0  -1 55.6419 1.77555  17
  -5   0  -1 57.7368 2.36373   2
  -5   0  -1 59.2224 2.56029   5
   5   0   1 58.4512 2.75388   7
   5   0   1 62.8019 2.40350  12
   5   0   1 58.2553 3.02759  18
   5   0   1 57.7684 3.05503   6
   5   0   1 59.7877 2.81651  21
   5   0   1 59.8844 2.59659   2
  -6   0  -1 36.3786 2.28146  21
  -6   0  -1 37.7267 1.30236  11
  -6   0  -1 37.2140 2.05379  20
  -6   0  -1 37.3181 2.23549  13
  -6   0  -1 36.4732 2.09085   2
  -6   0  -1 33.5472 1.43280  17
  -6   0  -1 41.5915 2.45447  10
  -6   0  -1 41.6612 3.05285  18
  -6   0  -1 33.8859 2.15872   5
   6   0   1 32.5120 2.34710   7
   6   0   1 36.3969 2.47098  21
   6   0   1 34.9506 2.34110   6
   6   0   1 36.3951 2.64803  18
   6   0   1 33.3419 1.90006  12
   6   0   1 35.4733 2.23390   2
  -7   0  -1 15.5299 1.95894  21
  -7   0  -1 15.1846 1.64975  13
  -7   0  -1 10.9134 1.01212  17
  -7   0  -1 14.4532 0.79830  11
  -7   0  -1 14.0316 2.07893  18
  -7   0  -1 14.3019 2.04725   5
  -7   0  -1 14.7810 1.86464   2
  -7   0  -1 13.9153 1.69690  20
  -7   0  -1 16.2053 2.07957  10
   7   0   1 15.3585 1.87013   2
   7   0   1 13.8179 1.42049  12
   7   0   1 17.5018 2.20160   6
   7   0   1 17.8797 1.36066   9
   7   0   1 17.4488 2.28101  21
   7   0   1 17.7781 2.45105  18
   7   0   1 16.7640 1.88095   7
  -8   0  -1 3.19616 1.16525  18
  -8   0  -1 2.41633 0.90124   2
  -8   0  -1 1.20521 0.93849  13
  -8   0  -1 3.84070 1.06562  20
  -8   0  -1 4.16069 1.22951  21
  -8   0  -1 2.79801 1.42415  10
   8   0   1 3.73180 1.11789   2
   8   0   1 2.69335 1.15768  18
   8   0   1 1.66100 0.79935  12
   8   0   1 3.51034 0.83120   9
   8   0   1 1.33031 1.13663   6
   8   0   1 2.58107 1.19446  21
  -9   0  -1 7.13355 1.84110  13
  -9   0  -1 4.00954 1.27452  20
  -9   0  -1 2.65447 1.45933  10
  -9   0  -1 7.22113 1.65845  21
  -9   0  -1 4.69853 1.83521  18
   9   0   1 5.47165 1.60849   6
   9   0   1 3.92394 1.10991  12
   9   0   1 5.38021 1.74484  21
   9   0   1 4.43653 0.98341   9
   9   0   1 5.51462 1.88708  18
   9  -1  -1 12.3046 2.22818   6
   9  -1  -1 12.8595 1.80850  12
   9  -1  -1 12.2221 2.00492   2
   9  -1  -1 7.19512 2.02041  18
  -9   1   1 11.3821 2.19305  10
  -9   1   1 11.8540 2.57816  20
  -9   1   1 9.12539 2.19158  18
  -9   1   1 13.5631 2.12825   5
  -9   1   1 9.57808 1.64051   2
   8  -1  -1 11.3875 2.48854  18
   8  -1  -1 11.4486 1.71340   2
   8  -1  -1 12.8286 1.68642  12
   8  -1  -1 12.7039 2.08017   6
   8  -1  -1 13.1380 2.21820  21
   8  -1  -1 11.0987 1.13628   9
  -8   1   1 11.2600 1.75901  13
  -8   1   1 16.0731 2.40352  21
  -8   1   1 11.7544 1.93189   5
  -8   1   1 17.0029 2.20331   2
  -8   1   1 17.9608 2.91357  18
  -8   1   1 9.72148 1.56082  20
  -8   1   1 12.1662 2.11095  10
   7  -1  -1 14.8035 1.26632   9
   7  -1  -1 18.4073 1.92637   6
   7  -1  -1 21.7189 2.96094  18
   7  -1  -1 18.0329 2.39708  21
   7  -1  -1 16.0441 1.53142  12
   7  -1  -1 15.4570 1.71741   2
  -7   1   1 14.9249 1.65443  13
  -7   1   1 19.4002 2.79492  18
  -7   1   1 17.3556 2.08562   2
  -7   1   1 18.7069 2.35557  21
  -7   1   1 19.9660 2.01857   5
  -7   1   1 15.5945 1.56912  20
  -7   1   1 15.9589 2.24103  10
   6  -1  -1 48.5172 2.62044   2
   6  -1  -1 50.8917 1.99558   9
   6  -1  -1 50.7992 3.92348  18
   6  -1  -1 49.6868 2.94987  21
   6  -1  -1 51.9789 2.85122  12
   6  -1  -1 51.2041 2.81016   6
  -6   1   1 51.6191 3.40327  18
  -6   1   1 53.0449 2.81981  21
  -6   1   1 49.4794 2.39382  20
  -6   1   1 54.0506 2.72393   5
  -6   1   1 49.9176 2.64136  13
  -6   1   1 51.9129 2.52098   2
  -6   1   1 49.9272 2.88155  10
   5  -1  -1 3.00840 0.92124  18
   5  -1  -1 2.06800 0.73912   2
   5  -1  -1 3.28843 0.91021  21
   5  -1  -1 2.17524 0.52471   9
   5  -1  -1 2.25960 0.63091  12
   5  -1  -1 4.37532 0.95324   6
  -5   1   1 1.39248 0.69228  13
  -5   1   1 1.38503 0.45920  17
  -5   1   1 1.82662 0.61394   2
  -5   1   1 2.09288 0.72664   5
  -5   1   1 1.90848 0.30619  11
  -5   1   1 2.20052 0.70207  21
  -5   1   1 2.85476 0.88952  18
  -5   1   1 1.95118 0.62580  20
   4  -1  -1 13.6309 1.38685  18
   4  -1  -1 13.3102 1.29202  21
   4  -1  -1 13.7046 1.21718   2
   4  -1  -1 13.4673 1.04968  12
   4  -1  -1 16.6472 1.33489   6
   4  -1  -1 13.9294 0.85705   9
  -4   1   1 16.0703 0.94141  17
  -4   1   1 14.8352 0.63022  11
  -4   1   1 17.1870 1.53117  18
  -4   1   1 15.2759 1.49659  18
  -4   1   1 14.2173 1.20726  13
  -4   1   1 14.9080 1.06653  20
  -4   1   1 15.3048 1.27002  21
  -4   1   1 15.0145 1.33113  10
  -4   1   1 14.3411 1.17269   5
  -4   1   1 14.0375 1.09489   2
   3  -1  -1 242.427 6.46639  18
   3  -1  -1 240.087 5.25615   2
   3  -1  -1 247.498 5.54565  21
   3  -1  -1 245.050 5.87850  21
   3  -1  -1 232.642 5.80677  18
   3  -1  -1 234.203 4.60347   9
   3  -1  -1 235.788 5.61435  10
   3  -1  -1 238.326 5.36659   6
   3  -1  -1 233.499 4.20045  11
   3  -1  -1 237.036 4.99726  20
   3  -1  -1 239.342 4.99119  12
  -3   1   1 234.535 5.72827  18
  -3   1   1 231.973 5.10465   5
  -3   1   1 231.746 4.88454  20
  -3   1   1 236.007 5.78434   6
  -3   1   1 235.058 5.84914  18
  -3   1   1 235.346 4.99516   2
  -3   1   1 241.523 5.49863  10
  -3   1   1 239.193 5.31665  21
  -3   1   1 235.830 5.41082   7
  -3   1   1 225.537 5.00078  12
  -3   1   1 237.115 5.22073  13
  -3   1   1 231.357 4.66745  17
  -3   1   1 233.187 4.12824  11
  -3   1   1 231.246 5.42059  21
   2  -1  -1 134.404 3.11004   2
   2  -1  -1 131.719 2.90122  20
   2  -1  -1 137.939 2.94787  12
   2  -1  -1 135.517 3.45603  18
   2  -1  -1 133.049 3.05355   5
   2  -1  -1 134.009 2.40365  11
   2  -1  -1 132.375 3.17392  21
   2  -1  -1 127.523 3.22005  21
   2  -1  -1 135.034 2.68626   9
   2  -1  -1 134.238 3.37538  10
   2  -1  -1 127.444 2.94264   2
  -2   1   1 128.229 2.79080  17
  -2   1   1 133.443 3.14353  13
  -2   1   1 129.671 3.41797  18
  -2   1   1 131.078 3.23038  21
  -2   1   1 132.381 3.84433  18
  -2   1   1 131.471 2.95652   2
  -2   1   1 128.577 2.83872  20
  -2   1   1 128.007 2.93860  12
  -2   1   1 127.876 3.30064   2
  -2   1   1 131.134 3.16603   7
  -2   1   1 133.207 3.17798   6
   1  -1  -1 255.659 4.66906   2
   1  -1  -1 262.149 4.73337   2
   1  -1  -1 267.328 5.02188  18
   1  -1  -1 258.666 4.83453   6
   1  -1  -1 261.458 4.87420  21
   1  -1  -1 268.130 4.49667   9
   1  -1  -1 260.436 5.00159  10
   1  -1  -1 255.433 4.80259  21
   1  -1  -1 259.194 5.03008  18
   1  -1  -1 259.501 4.57627  20
   1  -1  -1 267.231 4.64543  12
   1  -1  -1 266.882 4.90575  13
   1  -1  -1 259.447 4.69513   5
  -1   1   1 256.167 4.70848   2
  -1   1   1 258.864 4.83009  21
  -1   1   1 253.652 4.62345   5
  -1   1   1 263.373 4.98747  18
  -1   1   1 260.582 4.83931  13
  -1   1   1 258.983 4.92775  10
  -1   1   1 258.269 4.98369  18
  -1   1   1 262.243 4.77334  21
  -1   1   1 260.167 4.44379   9
  -1   1   1 257.882 4.64113   2
  -1   1   1 265.619 4.62773  12
  -1   1   1 255.959 4.51641  20
  -1   1   1 251.407 4.79711   6
   0  -1  -1 372.071 5.99557   9
   0  -1  -1 350.522 5.92998  19
   0   1   1 385.693 6.32163   2
   0   1   1 372.406 6.24808  15
  -1  -1  -1 112.562 2.24928   5
  -1  -1  -1 117.395 2.35917  21
  -1  -1  -1 116.760 2.31320  13
  -1  -1  -1 116.417 2.28695  20
  -1  -1  -1 118.542 2.24866   2
  -1  -1  -1 120.211 2.18672  14
  -1  -1  -1 116.572 2.33605   2
  -1  -1  -1 117.203 2.27424   4
  -1  -1  -1 121.377 2.20163  10
  -1  -1  -1 119.749 2.56343  18
  -1  -1  -1 120.163 2.53963  18
  -1  -1  -1 115.621 2.28538  15
  -1  -1  -1 116.735 2.50242   7
  -1  -1  -1 114.420 2.35127  16
  -1  -1  -1 120.517 2.45811  21
   1   1   1 121.956 2.23221  14
   1   1   1 117.497 2.34646  13
   1   1   1 121.120 2.32899   4
   1   1   1 121.085 2.48936  21
   1   1   1 124.702 2.44920   6
   1   1   1 119.792 2.56573  18
   1   1   1 122.213 2.60780  18
   1   1   1 118.873 2.53068   7
   1   1   1 117.160 2.30267   5
   1   1   1 121.764 2.41953  21
   1   1   1 119.304 2.40771  16
   1   1   1 127.544 2.26113  10
   1   1   1 119.959 2.38889   2
   1   1   1 119.211 2.29756   2
   1   1   1 118.918 2.34334  15
  -2  -1  -1 4371.23 79.2371  24
  -2  -1  -1 4262.19 78.7117   1
  -2  -1  -1 4313.50 80.0821   1
  -2  -1  -1 4270.97 80.2167  22
  -2  -1  -1 4295.39 79.4257  25
  -2  -1  -1 4402.96 82.6426  29
  -2  -1  -1 4308.63 82.3425  27
  -2  -1  -1 4396.42 78.5367  26
  -2  -1  -1 4247.92 78.9631  22
  -2  -1  -1 4268.12 82.7034  29
   2   1   1 4220.77 81.0084  29
   2   1   1 4289.43 78.9231  25
   2   1   1 4292.34 79.5537   1
   2   1   1 4339.51 82.6035  29
   2   1   1 4310.40 77.8541  26
   2   1   1 4304.63 77.2939   1
   2   1   1 4250.14 74.0825  23
   2   1   1 4216.73 78.0970  24
   2   1   1 4270.36 79.6342  22
   2   1   1 4285.70 81.4663  27
   2   1   1 4300.71 78.3201  22
  -3  -1  -1 148.442 3.67237  15
  -3  -1  -1 149.424 3.03494  11
  -3  -1  -1 146.497 2.72731  17
  -3  -1  -1 150.279 5.01719  18
  -3  -1  -1 148.177 4.05870  18
  -3  -1  -1 146.088 3.82726  21
  -3  -1  -1 147.571 3.66809   6
  -3  -1  -1 148.133 3.41175   2
  -3  -1  -1 146.500 3.88497  10
  -3  -1  -1 152.459 3.58020   5
  -3  -1  -1 152.465 3.49017  20
  -3  -1  -1 149.598 3.88885   7
  -3  -1  -1 139.627 3.57409   2
   3   1   1 144.700 3.55669   5
   3   1   1 149.079 3.45957   4
   3   1   1 148.972 3.81607   7
   3   1   1 149.696 4.10099  18
   3   1   1 150.996 3.84637  21
   3   1   1 145.220 3.39361   2
   3   1   1 150.671 3.64824  12
   3   1   1 147.463 3.64829   2
   3   1   1 148.563 3.22109  14
   3   1   1 152.613 3.64464  10
   3   1   1 146.430 3.54089  16
   3   1   1 151.350 3.54703  20
   3   1   1 146.716 3.69190  21
   3   1   1 144.499 4.00978  18
   3   1   1 152.321 3.73148   6
  -4  -1  -1 91.2247 2.72503  20
  -4  -1  -1 88.4239 2.84463  10
  -4  -1  -1 88.2852 2.94604  21
  -4  -1  -1 88.1157 3.35518  18
  -4  -1  -1 85.2235 1.91252  17
  -4  -1  -1 89.1370 2.42877  11
  -4  -1  -1 87.4571 2.66883   2
  -4  -1  -1 87.8472 2.82512   5
   4   1   1 86.3789 3.06538  21
   4   1   1 85.8597 3.05940   7
   4   1   1 88.3687 2.45447  14
   4   1   1 84.7578 3.30011  18
   4   1   1 88.7191 3.30617  18
   4   1   1 89.0369 2.93668  10
   4   1   1 87.5943 2.94366   6
   4   1   1 91.5314 2.94135   2
   4   1   1 94.3713 2.90126  12
  -5  -1  -1 61.0811 2.69940   5
  -5  -1  -1 61.3785 2.58171  10
  -5  -1  -1 61.2122 3.07918  18
  -5  -1  -1 62.9929 2.46442  20
  -5  -1  -1 64.4179 2.74081  21
  -5  -1  -1 61.4251 1.83530  11
  -5  -1  -1 62.3131 2.42442   2
   5   1   1 61.5794 2.64040   2
   5   1   1 59.9906 3.01473  18
   5   1   1 64.4634 2.70114   6
   5   1   1 65.7740 3.72826  21
   5   1   1 60.8746 2.50919  12
   5   1   1 59.9029 2.79717   7
  -6  -1  -1 21.2429 1.76568  21
  -6  -1  -1 20.4943 1.67821   5
  -6  -1  -1 19.7494 2.00080  18
  -6  -1  -1 18.6558 0.89342  17
  -6  -1  -1 18.5176 1.02946  11
  -6  -1  -1 20.4536 1.53663   2
  -6  -1  -1 18.0731 1.50333  13
  -6  -1  -1 18.9236 1.51732  20
   6   1   1 19.4177 1.68065   2
   6   1   1 22.4378 1.95305  21
   6   1   1 19.6615 1.76300   7
   6   1   1 22.9928 1.97882  12
   6   1   1 20.2576 1.76966   6
  -7  -1  -1 2.99406 0.89102   2
  -7  -1  -1 3.04915 1.02499   5
  -7  -1  -1 3.86433 1.08766  10
  -7  -1  -1 2.58697 0.91241  21
  -7  -1  -1 4.72121 0.64520  11
  -7  -1  -1 3.92383 1.12380  13
  -7  -1  -1 4.44240 0.99100  20
  -7  -1  -1 4.72404 1.32006  18
   7   1   1 3.27807 1.36417  18
   7   1   1 3.25091 0.90852  12
   7   1   1 3.84609 1.07874   7
   7   1   1 4.62085 1.27557  21
   7   1   1 3.01643 1.03494   6
   7   1   1 3.69312 1.01803   2
  -8  -1  -1 24.3404 2.75609  18
  -8  -1  -1 23.7059 2.17211   5
  -8  -1  -1 28.8176 2.43407  21
  -8  -1  -1 24.2965 2.33948  10
  -8  -1  -1 22.6966 1.18411  11
  -8  -1  -1 21.4832 1.90867  20
  -8  -1  -1 22.8667 1.98168   2
  -8  -1  -1 23.6969 2.08173  13
   8   1   1 25.1052 2.40245   7
   8   1   1 24.2390 2.49493  21
   8   1   1 25.9255 2.36935   6
   8   1   1 25.6912 2.28813   2
   8   1   1 25.7801 2.06991  12
   8   1   1 23.2463 2.68418  18
   8   1   1 24.2894 1.62308   9
  -9  -1  -1 -0.4071 0.71730   2
  -9  -1  -1 -1.6469 0.88336  13
  -9  -1  -1 -0.5162 0.55411  20
  -9  -1  -1 -0.5584 0.98623   5
  -9  -1  -1 0.85387 1.00470  10
  -9  -1  -1 -2.0055 0.69565  21
   9   1   1 0.18916 0.47410   9
   9   1   1 -0.1516 0.85867  12
   9   1   1 -0.7949 0.80420   2
   9   1   1 -0.1010 0.95383   6
   9   1   1 0.09568 1.16797  18
   9   1   1 1.77222 1.21028  21
   9  -2  -1 20.9668 3.25166  18
   9  -2  -1 22.7070 2.75864  12
   9  -2  -1 25.6301 2.76015   6
   9  -2  -1 26.2102 2.50597   2
   9  -2  -1 25.6997 4.45174  21
   9  -2  -1 21.4626 2.71618   4
  -9   2   1 24.4161 2.23888  20
  -9   2   1 19.9590 2.23889   2
  -9   2   1 24.9705 3.03506   5
  -9   2   1 24.3481 3.26957  10
  -9   2   1 26.7967 2.78270  21
  -9   2   1 31.3328 3.59262  18
  -9   2   1 25.7554 2.76751  13
   8  -2  -1 44.8379 3.26874   6
   8  -2  -1 41.2275 3.64452  18
   8  -2  -1 41.7905 2.20897   9
   8  -2  -1 40.6277 3.29520  21
   8  -2  -1 45.4194 3.01552   2
   8  -2  -1 40.6296 2.40764  12
  -8   2   1 41.8731 3.01052   5
  -8   2   1 43.0498 3.19351  21
  -8   2   1 37.7342 2.69588   2
  -8   2   1 44.4836 3.13050  13
  -8   2   1 39.4149 3.28545  10
  -8   2   1 37.0585 2.53519  20
  -8   2   1 41.7974 3.73559  18
   7  -2  -1 30.0965 1.90191  12
   7  -2  -1 28.0729 2.60479   6
   7  -2  -1 29.1506 2.83490  18
   7  -2  -1 29.7897 2.25238   2
   7  -2  -1 29.9901 1.75110   9
   7  -2  -1 31.3631 2.59668  21
  -7   2   1 30.9873 2.14498  20
  -7   2   1 27.4634 2.22089   5
  -7   2   1 27.9489 2.48580  10
  -7   2   1 27.4475 2.11666   2
  -7   2   1 28.4827 2.27675  13
  -7   2   1 25.4993 2.29172  21
  -7   2   1 26.7175 2.69553  18
   6  -2  -1 33.5591 2.37910   6
   6  -2  -1 39.1771 2.30483   2
   6  -2  -1 34.7232 1.86045  12
   6  -2  -1 34.6321 1.75868   9
   6  -2  -1 32.3240 2.43978  21
   6  -2  -1 37.7090 2.76034  18
  -6   2   1 34.2160 2.30340  13
  -6   2   1 33.8628 2.22877   5
  -6   2   1 34.2050 2.30888  21
  -6   2   1 37.9215 2.84786  18
  -6   2   1 33.9890 2.49615  10
  -6   2   1 36.0020 2.15528   2
  -6   2   1 33.4437 1.95785  20
   5  -2  -1 11.2763 1.70306  21
   5  -2  -1 11.7068 1.54337   6
   5  -2  -1 10.0898 0.97009  12
   5  -2  -1 10.0180 0.90108   9
   5  -2  -1 11.0699 1.42983   2
   5  -2  -1 9.06500 1.47044  18
  -5   2   1 10.7194 1.63649  18
  -5   2   1 11.1173 1.38256   5
  -5   2   1 11.9219 1.11415  20
  -5   2   1 11.6842 1.58308  10
  -5   2   1 13.0657 1.23855   2
  -5   2   1 10.4706 1.42260  21
  -5   2   1 12.4304 1.39423  13
   4  -2  -1 105.658 3.58739   6
   4  -2  -1 109.006 2.97373  16
   4  -2  -1 106.271 3.63982  21
   4  -2  -1 107.670 3.90555  18
   4  -2  -1 110.167 2.98346  12
   4  -2  -1 105.423 3.29725   2
   4  -2  -1 108.895 2.88996   9
  -4   2   1 109.388 3.35419   5
  -4   2   1 101.442 3.08065  12
  -4   2   1 104.851 3.54235  13
  -4   2   1 109.210 3.99188  18
  -4   2   1 111.763 3.77421  10
  -4   2   1 105.898 3.05552  20
  -4   2   1 110.196 3.24805   2
  -4   2   1 107.836 3.94264  18
  -4   2   1 103.274 2.95755  17
  -4   2   1 105.919 3.46084  21
   3  -2  -1 283.706 5.53908  16
   3  -2  -1 289.206 7.48313  18
   3  -2  -1 277.936 5.93596  12
   3  -2  -1 281.844 5.98189   2
   3  -2  -1 283.790 6.35750  21
   3  -2  -1 290.923 5.60210   9
   3  -2  -1 292.811 6.68448  18
   3  -2  -1 281.504 6.33051   6
   3  -2  -1 283.593 5.76466  20
  -3   2   1 286.777 6.14011  21
  -3   2   1 273.812 5.64836  17
  -3   2   1 282.425 6.63480  18
  -3   2   1 278.657 6.28446  21
  -3   2   1 277.955 6.25994  13
  -3   2   1 274.294 5.68911  12
  -3   2   1 287.570 6.69731  18
  -3   2   1 283.352 5.82944   2
  -3   2   1 275.043 5.61710  20
  -3   2   1 284.204 5.94887   5
  -3   2   1 280.854 6.42866  10
   2  -2  -1 102.792 2.38366  20
   2  -2  -1 101.453 2.82812   6
   2  -2  -1 101.369 2.95042  18
   2  -2  -1 103.443 2.30464  12
   2  -2  -1 98.6281 2.57634   2
   2  -2  -1 99.4806 2.75879  21
   2  -2  -1 102.779 2.38894   9
   2  -2  -1 101.467 2.21129  16
   2  -2  -1 102.041 2.56609   2
   2  -2  -1 99.2665 2.95022  10
   2  -2  -1 100.376 2.67857  21
  -2   2   1 101.676 2.78911  21
  -2   2   1 102.884 2.97599  18
  -2   2   1 97.6883 2.51658   5
  -2   2   1 103.106 2.35681  20
  -2   2   1 101.552 2.93125  10
  -2   2   1 101.439 2.35950  12
  -2   2   1 101.646 2.83691   6
  -2   2   1 97.3608 2.60599   2
  -2   2   1 101.906 2.50573   2
  -2   2   1 102.465 2.88185  13
  -2   2   1 96.6914 2.76874   7
  -2   2   1 100.844 2.95986  18
  -2   2   1 100.246 2.35912   9
  -2   2   1 100.936 2.66951  21
  -2   2   1 102.532 2.51991  17
   1  -2  -1 544.172 9.22486   9
   1  -2  -1 539.654 9.68533  13
   1  -2  -1 546.032 9.74392  10
   1  -2  -1 528.081 9.18730   5
   1  -2  -1 544.477 9.16472   2
   1  -2  -1 537.832 9.36023  21
   1  -2  -1 553.240 9.60137  18
   1  -2  -1 537.168 9.42824  21
   1  -2  -1 551.892 9.03271  12
   1  -2  -1 546.950 9.01244  20
   1  -2  -1 555.965 9.21303   2
   1  -2  -1 549.519 9.28329   4
   1  -2  -1 538.808 9.61474  18
   1  -2  -1 545.785 9.54834   6
  -1   2   1 549.642 9.28427   2
  -1   2   1 539.761 9.43014  21
  -1   2   1 548.646 9.06134  12
  -1   2   1 547.457 9.20278   2
  -1   2   1 543.770 8.99030  20
  -1   2   1 538.645 9.69514  10
  -1   2   1 551.793 9.62728  18
  -1   2   1 538.842 9.18267   5
  -1   2   1 533.967 9.55118   6
  -1   2   1 547.987 9.35492  21
  -1   2   1 540.380 9.68390  13
  -1   2   1 544.471 9.41384  17
  -1   2   1 544.882 9.60523  18
   0  -2  -1 158.538 2.65106   8
   0  -2  -1 151.583 2.90779  14
   0  -2  -1 157.450 2.90201  19
   0  -2  -1 140.342 2.95653  10
   0  -2  -1 149.767 3.13996  13
   0  -2  -1 149.391 2.66117   2
   0  -2  -1 159.182 2.84041  21
   0  -2  -1 160.791 2.84679   4
   0  -2  -1 156.807 2.94814   9
   0  -2  -1 157.762 3.00415   6
   0  -2  -1 153.054 2.65010   2
   0  -2  -1 156.569 2.94639  18
   0  -2  -1 156.937 2.82806  21
   0  -2  -1 149.409 2.61894  16
   0   2   1 146.637 2.88628  17
   0   2   1 146.478 2.98941   7
   0   2   1 146.760 2.89238   6
   0   2   1 148.695 2.73188   3
   0   2   1 139.114 2.99261  13
   0   2   1 148.706 2.82758  18
   0   2   1 144.936 2.59215   2
   0   2   1 148.100 2.58167   2
   0   2   1 139.935 2.49956  16
   0   2   1 148.185 2.53071   8
   0   2   1 146.315 2.77259  19
   0   2   1 146.426 2.82068   9
   0   2   1 141.439 2.68667  12
   0   2   1 152.503 2.74854   4
   0   2   1 150.003 2.70468  21
   0   2   1 152.163 2.79937  18
  -1  -2  -1 213.161 3.56772   3
  -1  -2  -1 205.474 3.81889  14
  -1  -2  -1 206.099 3.63884   2
  -1  -2  -1 208.921 3.96336  18
  -1  -2  -1 205.542 3.62515   5
  -1  -2  -1 205.949 3.59855   2
  -1  -2  -1 200.667 3.78758  11
  -1  -2  -1 215.481 3.78328  21
  -1  -2  -1 209.269 3.51099  15
  -1  -2  -1 209.203 3.83548  19
  -1  -2  -1 205.708 3.82566  21
  -1  -2  -1 205.793 4.07492   7
  -1  -2  -1 205.979 3.75930   4
  -1  -2  -1 207.287 3.68187  20
  -1  -2  -1 209.117 3.79144  13
   1   2   1 213.486 3.75855   2
   1   2   1 211.755 3.89487  19
   1   2   1 216.670 3.91135  21
   1   2   1 217.400 3.98609  18
   1   2   1 214.621 4.02411  18
   1   2   1 210.925 3.83421  13
   1   2   1 213.575 4.14364   7
   1   2   1 209.351 3.58505  15
   1   2   1 216.597 3.82803  21
   1   2   1 210.803 3.69314   2
   1   2   1 210.242 3.69426  17
   1   2   1 204.358 3.93041  16
   1   2   1 214.777 3.84088   4
   1   2   1 207.126 3.69096   5
   1   2   1 207.706 3.88652  14
   1   2   1 205.832 3.74058  20
  -2  -2  -1 131.968 2.82151  20
  -2  -2  -1 131.512 2.73687  11
  -2  -2  -1 124.893 2.80731   2
  -2  -2  -1 129.051 2.81494   5
  -2  -2  -1 127.118 2.81391   4
  -2  -2  -1 130.420 3.13717   7
  -2  -2  -1 133.397 2.94778  21
  -2  -2  -1 125.214 2.52617  10
  -2  -2  -1 128.951 2.62119  13
  -2  -2  -1 129.095 2.77494  14
  -2  -2  -1 130.345 3.17533  18
  -2  -2  -1 129.778 3.22186  18
  -2  -2  -1 126.636 3.00496  21
  -2  -2  -1 130.112 2.78946  15
  -2  -2  -1 127.871 2.69437   2
   2   2   1 125.292 2.84209   2
   2   2   1 127.134 3.15441  18
   2   2   1 133.974 3.11658   7
   2   2   1 125.010 2.77449  20
   2   2   1 123.439 2.68709   2
   2   2   1 123.607 2.77088   5
   2   2   1 127.603 2.57919  13
   2   2   1 129.013 2.85587   6
   2   2   1 129.868 3.15850  18
   2   2   1 129.897 2.80487   4
   2   2   1 127.714 2.99520  21
   2   2   1 128.982 2.70305  11
   2   2   1 125.789 2.74333  14
   2   2   1 128.151 2.87698  21
   2   2   1 127.259 2.95485  16
   2   2   1 126.401 2.53747  10
  -3  -2  -1 16.5521 1.01662   2
  -3  -2  -1 16.5462 1.24232  18
  -3  -2  -1 15.4274 1.08847  21
  -3  -2  -1 16.2015 1.12876  15
  -3  -2  -1 15.7974 0.91722   2
  -3  -2  -1 15.1145 1.00795   5
  -3  -2  -1 16.3771 1.22296  18
  -3  -2  -1 15.8903 0.90318  10
  -3  -2  -1 15.0370 0.94533  20
  -3  -2  -1 13.2621 1.05568   7
  -3  -2  -1 16.9065 1.03071   6
  -3  -2  -1 16.8497 0.85401  11
  -3  -2  -1 16.4342 0.94605  13
   3   2   1 14.1287 1.06693   7
   3   2   1 13.9113 0.95380   5
   3   2   1 13.9448 0.97999  21
   3   2   1 14.5369 1.07979  21
   3   2   1 14.6782 1.20553  18
   3   2   1 14.2132 0.86081   2
   3   2   1 14.5182 0.97202  16
   3   2   1 12.9335 0.84950   4
   3   2   1 13.5581 0.89897  20
   3   2   1 14.4651 0.97627   6
   3   2   1 13.3652 1.06040  12
   3   2   1 14.0239 0.86470  10
   3   2   1 13.1738 1.13743  18
   3   2   1 13.7278 1.01748   2
  -4  -2  -1 106.277 2.97409   2
  -4  -2  -1 112.172 3.35847  21
  -4  -2  -1 114.508 3.24378   5
  -4  -2  -1 110.849 2.72106  11
  -4  -2  -1 109.735 3.06411  10
  -4  -2  -1 111.447 3.11452  20
  -4  -2  -1 111.278 2.84732  13
  -4  -2  -1 110.183 3.74828  18
   4   2   1 114.828 3.81679  18
   4   2   1 114.262 3.54794  21
   4   2   1 116.022 3.85626  18
   4   2   1 113.027 3.53006   7
   4   2   1 112.294 3.34157   6
   4   2   1 114.246 3.30617  14
   4   2   1 112.531 3.36742   2
   4   2   1 114.692 3.49072  12
   4   2   1 114.158 3.42154  21
   4   2   1 116.604 3.23848  10
  -5  -2  -1 19.6402 1.20645  13
  -5  -2  -1 19.5685 1.49986   2
  -5  -2  -1 20.1531 1.80146  18
  -5  -2  -1 19.7605 1.06244  11
  -5  -2  -1 21.2697 1.41119  20
  -5  -2  -1 21.5248 1.53829  21
  -5  -2  -1 18.9330 1.39730  10
   5   2   1 20.2829 1.77893  18
   5   2   1 21.8190 1.59043  12
   5   2   1 19.9701 1.46731   6
   5   2   1 21.3144 1.65482   7
   5   2   1 20.2444 1.88765  21
   5   2   1 21.3476 1.78532  18
  -6  -2  -1 109.661 3.69866  20
  -6  -2  -1 102.187 3.39761  13
  -6  -2  -1 107.666 4.01018  21
  -6  -2  -1 112.113 3.88950   5
  -6  -2  -1 111.771 3.63937   2
  -6  -2  -1 110.265 3.78517  10
  -6  -2  -1 107.477 2.96591  11
   6   2   1 114.269 4.22202   7
   6   2   1 106.182 4.15057  21
   6   2   1 103.632 3.89176   2
   6   2   1 109.125 3.93800  12
   6   2   1 105.454 3.84817   6
   6   2   1 105.900 4.49348  18
  -7  -2  -1 13.5456 1.76103   5
  -7  -2  -1 14.4206 1.63971  13
  -7  -2  -1 13.9259 1.83259  21
  -7  -2  -1 13.8085 1.74541   2
  -7  -2  -1 14.2326 1.54019  10
  -7  -2  -1 12.7471 0.99349  11
  -7  -2  -1 14.1371 2.12457  18
  -7  -2  -1 12.4002 1.62314  20
   7   2   1 14.3751 1.88663   6
   7   2   1 13.3082 1.72872   2
   7   2   1 14.2122 2.00952  21
   7   2   1 14.4977 2.11173  18
   7   2   1 12.5682 1.68319  12
   7   2   1 11.5676 1.71398   7
  -8  -2  -1 28.4945 2.36652  10
  -8  -2  -1 28.6265 2.11575  13
  -8  -2  -1 28.4777 2.16493  20
  -8  -2  -1 27.3731 1.45955  11
  -8  -2  -1 29.7789 2.39621   5
  -8  -2  -1 28.3575 2.89948  18
  -8  -2  -1 28.3962 2.21829   2
   8   2   1 31.4072 2.88318   6
   8   2   1 29.1036 2.38860   2
   8   2   1 29.9267 2.53333   7
   8   2   1 27.7121 2.29789  12
   8   2   1 28.5632 2.61642  21
   8   2   1 27.4474 2.90321  18
  -9  -2  -1 52.1293 3.17497  20
  -9  -2  -1 49.5959 3.37528   5
  -9  -2  -1 48.7613 2.98629  13
  -9  -2  -1 51.9707 3.57751  10
  -9  -2  -1 51.0581 3.07023   2
  -9  -2  -1 49.2400 3.51650  21
  -9  -2  -1 51.2570 4.06921  18
   9   2   1 48.4986 3.64628  21
   9   2   1 49.9659 3.46839   7
   9   2   1 50.0988 3.14868  12
   9   2   1 51.5034 3.45574   6
   9   2   1 50.8754 3.40395   2
   9   2   1 48.7455 4.00176  18
   9   2   1 49.5528 2.40305   9
   8  -3  -1 68.1560 2.94985  12
   8  -3  -1 66.5357 3.69438   4
   8  -3  -1 69.7652 4.27414  21
   8  -3  -1 67.2509 3.61761   2
   8  -3  -1 65.8272 4.14503   6
   8  -3  -1 65.9289 4.51364  18
   8  -3  -1 65.8728 2.93923   9
  -8   3   1 72.4649 4.09563  21
  -8   3   1 70.3885 3.83262   5
  -8   3   1 75.2590 4.45110  10
  -8   3   1 69.9151 3.44383  20
  -8   3   1 62.8716 3.54087   2
  -8   3   1 73.6976 4.79619  18
  -8   3   1 66.5641 3.98038  13
   7  -3  -1 16.2306 2.07039   2
   7  -3  -1 15.1685 2.19481   6
   7  -3  -1 17.7897 2.44006  21
   7  -3  -1 14.2830 1.35147   9
   7  -3  -1 16.2507 1.40153  12
   7  -3  -1 14.5445 2.17230  18
  -7   3   1 16.6298 1.75146   2
  -7   3   1 20.4638 2.28438  10
  -7   3   1 19.4124 2.09288  13
  -7   3   1 14.6708 2.19723  18
  -7   3   1 17.0128 2.14679   5
  -7   3   1 14.5556 1.98697  21
  -7   3   1 14.1152 2.24587  20
   6  -3  -1 9.72602 1.61754  21
   6  -3  -1 10.3399 1.73780   6
   6  -3  -1 7.00816 1.19989   2
   6  -3  -1 8.61895 1.11248   9
   6  -3  -1 9.87862 1.81945  18
   6  -3  -1 9.94471 1.16387  12
  -6   3   1 9.60347 1.42434   5
  -6   3   1 10.8959 1.67810  13
  -6   3   1 7.85657 1.23773   2
  -6   3   1 8.93996 1.27626  20
  -6   3   1 8.88975 1.64832  10
  -6   3   1 10.9657 1.93425  18
  -6   3   1 8.51497 1.45496  21
   5  -3  -1 145.479 3.81111  12
   5  -3  -1 153.354 4.06409   9
   5  -3  -1 152.466 5.01520   6
   5  -3  -1 148.711 5.27362  18
   5  -3  -1 145.454 4.42707   2
   5  -3  -1 159.313 6.45553  21
  -5   3   1 146.748 4.93517  13
  -5   3   1 147.127 5.30613  18
  -5   3   1 144.074 4.32912   2
  -5   3   1 146.486 5.05725  10
  -5   3   1 144.642 4.09594  20
  -5   3   1 141.206 4.61554  21
  -5   3   1 152.326 4.54604   5
   4  -3  -1 127.305 3.24420  16
   4  -3  -1 131.924 4.19215  21
   4  -3  -1 138.317 3.84489   2
   4  -3  -1 128.713 3.47269   9
   4  -3  -1 135.477 4.54104  18
   4  -3  -1 132.846 3.27040  12
  -4   3   1 128.746 4.57020  18
  -4   3   1 130.811 4.24443  13
  -4   3   1 125.538 3.75641   5
  -4   3   1 123.117 3.35302  12
  -4   3   1 127.287 4.40402  18
  -4   3   1 128.228 3.67004   2
  -4   3   1 124.862 4.82013  10
  -4   3   1 129.261 3.44888  20
   3  -3  -1 385.763 8.09680  21
   3  -3  -1 380.198 8.39492  18
   3  -3  -1 390.744 8.23800   6
   3  -3  -1 379.204 7.00879  16
   3  -3  -1 392.444 7.48166   9
   3  -3  -1 386.095 7.05892  12
   3  -3  -1 388.155 7.64042   2
  -3   3   1 376.122 7.19024  20
  -3   3   1 375.132 8.19375  13
  -3   3   1 375.265 7.97336  21
  -3   3   1 391.907 7.82361  21
  -3   3   1 382.683 7.51045   2
  -3   3   1 376.542 7.56525   5
  -3   3   1 381.961 8.34468  10
  -3   3   1 373.108 7.12681  12
  -3   3   1 382.464 8.34370  18
  -3   3   1 361.875 8.30343  18
   2  -3  -1 380.079 7.71996  18
   2  -3  -1 394.185 7.14299   9
   2  -3  -1 382.664 7.48194  21
   2  -3  -1 378.664 6.98397   2
   2  -3  -1 384.533 6.66050  12
   2  -3  -1 378.423 7.61737   6
   2  -3  -1 376.046 7.94455  10
   2  -3  -1 371.166 7.33325  21
   2  -3  -1 392.831 7.08899   2
   2  -3  -1 374.611 6.49284  16
   2  -3  -1 379.810 7.14806   4
   2  -3  -1 372.352 7.15194   5
   2  -3  -1 371.890 7.74893  18
  -2   3   1 367.837 7.57376  18
  -2   3   1 354.583 7.03937   2
  -2   3   1 359.059 7.43766   6
  -2   3   1 368.176 7.68918  10
  -2   3   1 364.685 6.91870   9
  -2   3   1 375.605 6.93195   2
  -2   3   1 364.391 7.13304  17
  -2   3   1 383.090 6.97997  12
  -2   3   1 368.060 7.65208  13
  -2   3   1 369.864 6.65009  20
  -2   3   1 369.389 7.29081  21
  -2   3   1 359.392 6.94081   5
  -2   3   1 376.769 7.58447  18
  -2   3   1 376.242 7.15610  21
   1  -3  -1 507.312 8.38693  11
   1  -3  -1 484.862 9.88596  17
   1  -3  -1 510.902 9.24892  18
   1  -3  -1 516.756 9.01740  21
   1  -3  -1 505.152 8.61765   2
   1  -3  -1 521.063 8.93875   5
   1  -3  -1 512.527 8.52468  12
   1  -3  -1 514.822 9.02884   9
   1  -3  -1 523.166 8.86434   4
   1  -3  -1 517.766 9.53944  10
   1  -3  -1 511.429 8.99017  19
   1  -3  -1 509.321 8.93418  21
   1  -3  -1 512.543 8.62959   2
   1  -3  -1 498.092 9.50821  13
  -1   3   1 495.500 8.63623   5
  -1   3   1 494.366 9.41180  13
  -1   3   1 501.737 9.04532  17
  -1   3   1 500.603 8.60385   2
  -1   3   1 499.011 9.14396   6
  -1   3   1 502.951 8.74124   4
  -1   3   1 509.633 8.43064  12
  -1   3   1 508.415 8.34509  20
  -1   3   1 508.684 8.88372  21
  -1   3   1 500.790 9.06730  18
  -1   3   1 505.735 8.44604   8
  -1   3   1 501.292 9.12334  21
  -1   3   1 502.863 9.13317  18
  -1   3   1 496.878 8.66006   2
  -1   3   1 504.816 8.86961   9
   0  -3  -1 205.433 3.87362   9
   0  -3  -1 199.269 3.86773   6
   0  -3  -1 193.437 3.40693   5
   0  -3  -1 179.971 3.69312  21
   0  -3  -1 189.805 3.76314  14
   0  -3  -1 199.049 3.60045   4
   0  -3  -1 186.700 3.59521  11
   0  -3  -1 197.843 3.63274  18
   0  -3  -1 200.782 3.50591   8
   0  -3  -1 197.391 3.68052  18
   0  -3  -1 188.069 4.08135  13
   0  -3  -1 199.463 3.79040  19
   0   3   1 203.525 3.64257   4
   0   3   1 195.490 3.37927   2
   0   3   1 197.071 4.18616   6
   0   3   1 193.720 3.41078   5
   0   3   1 198.993 3.36790   2
   0   3   1 192.878 4.10555  13
   0   3   1 190.414 3.82845   9
   0   3   1 192.917 3.59460  12
   0   3   1 193.424 3.53008  21
   0   3   1 193.747 3.92102  17
   0   3   1 195.101 3.63230  11
   0   3   1 195.815 3.49869   8
   0   3   1 201.078 3.69261  18
   0   3   1 195.043 3.78311  19
   0   3   1 177.149 3.85025  10
   0   3   1 195.911 3.64392  18
   0   3   1 201.918 3.53436  21
  -1  -3  -1 470.368 7.89353  20
  -1  -3  -1 458.289 8.04883  21
  -1  -3  -1 477.697 8.56219   7
  -1  -3  -1 493.460 8.35067  14
  -1  -3  -1 475.184 7.99753   3
  -1  -3  -1 491.286 8.27933   9
  -1  -3  -1 475.649 8.11641  18
  -1  -3  -1 467.682 8.14569  17
  -1  -3  -1 473.814 8.10699   8
  -1  -3  -1 473.833 8.26133  13
  -1  -3  -1 477.070 8.08294   4
  -1  -3  -1 474.702 8.11300  18
  -1  -3  -1 481.696 8.27322  19
  -1  -3  -1 469.398 8.23030  11
   1   3   1 433.130 8.14035  14
   1   3   1 465.044 7.68077   2
   1   3   1 480.212 8.01610  18
   1   3   1 444.705 7.71483  10
   1   3   1 467.224 7.89449   3
   1   3   1 472.771 8.17057   9
   1   3   1 483.146 8.04588   6
   1   3   1 480.878 7.92551  21
   1   3   1 467.744 7.78346   5
   1   3   1 463.667 7.80281  20
   1   3   1 467.427 8.05158  17
   1   3   1 472.061 8.14188  13
   1   3   1 479.825 7.73275   2
   1   3   1 482.890 7.83696  21
   1   3   1 458.532 8.10749  11
   1   3   1 480.188 8.49609   7
   1   3   1 473.776 8.05212  18
  -2  -3  -1 39.9981 1.34467  11
  -2  -3  -1 41.1993 1.59345   7
  -2  -3  -1 40.6784 1.29523  20
  -2  -3  -1 39.5470 1.13745  15
  -2  -3  -1 39.3409 1.41864  21
  -2  -3  -1 40.9843 1.14043   2
  -2  -3  -1 41.3070 0.89358  10
  -2  -3  -1 41.7307 1.36399  21
  -2  -3  -1 39.9115 1.49294   4
  -2  -3  -1 41.3824 1.20545   2
  -2  -3  -1 38.8240 1.27435   5
  -2  -3  -1 41.7727 1.82447  14
  -2  -3  -1 39.9814 1.14674  13
   2   3   1 42.9588 1.35796   2
   2   3   1 42.4326 1.54528  18
   2   3   1 44.2776 1.26441   2
   2   3   1 42.3119 1.36687  21
   2   3   1 46.1504 1.21139  13
   2   3   1 41.2645 1.37623  11
   2   3   1 41.9370 1.33187   5
   2   3   1 41.9432 1.34593   4
   2   3   1 43.0479 0.95431  10
   2   3   1 41.3860 1.41919  14
   2   3   1 41.0263 1.56545  18
   2   3   1 42.7454 1.05516  17
   2   3   1 42.9032 1.61741   7
   2   3   1 42.6809 1.33604  20
  -3  -3  -1 72.4730 1.98827   2
  -3  -3  -1 72.3384 1.78273  13
  -3  -3  -1 74.0807 2.09801  15
  -3  -3  -1 67.4303 2.60669  18
  -3  -3  -1 76.3803 2.18852  14
  -3  -3  -1 73.1293 1.84501  10
  -3  -3  -1 72.3720 2.11203   2
  -3  -3  -1 71.2524 2.42734   7
  -3  -3  -1 74.1676 2.20907   4
  -3  -3  -1 73.7415 2.65053  21
  -3  -3  -1 75.6178 2.30224  21
  -3  -3  -1 74.4562 2.56185  18
  -3  -3  -1 70.9653 2.04742  11
  -3  -3  -1 71.7924 2.13494  20
  -3  -3  -1 70.9326 2.16589   5
   3   3   1 70.8208 2.11983   4
   3   3   1 71.2585 2.31507  21
   3   3   1 73.0441 2.22604  21
   3   3   1 71.0569 2.20335   2
   3   3   1 71.8917 2.40261   7
   3   3   1 73.1547 2.55826  12
   3   3   1 73.9536 2.51212  18
   3   3   1 70.8479 2.13031  20
   3   3   1 70.6596 2.02480   2
   3   3   1 67.7126 2.47566  18
   3   3   1 71.4547 2.02909  11
   3   3   1 72.2571 2.15911   5
   3   3   1 71.2356 2.40192   6
   3   3   1 72.5627 2.15011  14
   3   3   1 69.6497 1.83680  10
  -4  -3  -1 223.417 4.69972  11
  -4  -3  -1 230.229 5.80140  18
  -4  -3  -1 221.319 5.10641  10
  -4  -3  -1 217.385 4.77831   2
  -4  -3  -1 217.717 5.05137   5
  -4  -3  -1 212.929 4.95398  20
  -4  -3  -1 209.884 4.97518  15
  -4  -3  -1 218.545 4.42472  13
   4   3   1 217.248 4.70085  10
   4   3   1 216.887 5.13233   2
   4   3   1 216.138 5.65340  18
   4   3   1 209.669 5.39369  12
   4   3   1 208.532 4.94451   6
   4   3   1 209.604 5.23374  21
   4   3   1 216.418 5.30347   7
   4   3   1 210.411 5.06176  21
  -5  -3  -1 115.394 3.34308  10
  -5  -3  -1 108.256 2.93662  13
  -5  -3  -1 113.688 3.48209  20
  -5  -3  -1 108.903 3.02897  11
  -5  -3  -1 116.528 3.33422   2
  -5  -3  -1 121.266 3.79279  21
   5   3   1 109.541 3.54480   6
   5   3   1 115.888 3.80230   2
   5   3   1 114.611 4.20967  18
   5   3   1 116.758 3.92920  12
   5   3   1 114.645 3.84603   7
   5   3   1 117.823 3.92213  21
   5   3   1 113.745 3.44490  10
   5   3   1 112.106 4.17332  18
  -6  -3  -1 90.0879 2.75220  11
  -6  -3  -1 86.1012 3.24527  20
  -6  -3  -1 86.2535 3.06237   2
  -6  -3  -1 82.0204 2.69331  13
  -6  -3  -1 90.0918 3.43310   5
  -6  -3  -1 87.7162 2.81742  13
  -6  -3  -1 84.5278 3.11287  10
   6   3   1 90.0436 3.52946   2
   6   3   1 86.3176 3.35714   6
   6   3   1 82.9434 3.61048  21
   6   3   1 83.4960 3.54508  12
   6   3   1 81.3107 4.41645  18
   6   3   1 89.6387 3.67073   7
   6   3   1 91.4731 4.08682  18
  -7  -3  -1 15.0036 1.43392   2
  -7  -3  -1 16.6944 2.17369  10
  -7  -3  -1 17.7847 2.05274  18
  -7  -3  -1 17.1055 1.74822  21
  -7  -3  -1 16.4901 1.74277   5
  -7  -3  -1 12.7029 1.76762  11
  -7  -3  -1 14.6024 1.32285  13
  -7  -3  -1 18.2173 1.60222  20
   7   3   1 19.0310 1.83616   2
   7   3   1 15.5673 1.97742  12
   7   3   1 24.3183 2.39961  18
   7   3   1 16.6461 1.84901  21
   7   3   1 16.2875 1.71225   6
   7   3   1 18.2650 1.89928   7
  -8  -3  -1 15.3777 1.20266  11
  -8  -3  -1 16.8051 1.81679  10
  -8  -3  -1 16.3094 2.23428  21
  -8  -3  -1 15.7657 1.48168  13
  -8  -3  -1 17.2737 2.16772   5
  -8  -3  -1 18.2376 1.75213   2
  -8  -3  -1 19.6746 1.82876  20
   8   3   1 14.8452 2.07593  12
   8   3   1 15.1302 2.11817   7
   8   3   1 20.5468 4.12021  18
   8   3   1 19.1547 1.98583   6
   8   3   1 15.0743 2.20658  21
   8   3   1 17.5413 2.27384   2
  -9  -3  -1 5.25871 1.44447  10
  -9  -3  -1 3.27491 1.22836  20
  -9  -3  -1 3.06162 0.99123   2
  -9  -3  -1 2.99478 0.71870  11
  -9  -3  -1 2.29171 1.20782   5
  -9  -3  -1 3.84827 1.34817  21
  -9  -3  -1 2.32844 1.51437  18
   9   3   1 3.07000 0.74796   9
   9   3   1 0.95605 1.03685  12
   9   3   1 3.89313 1.57541  21
   9   3   1 1.67934 1.47629  18
   9   3   1 1.43543 0.91084   2
   9   3   1 4.11695 1.38152   7
   8  -4  -1 5.18092 1.13655  12
   8  -4  -1 3.03517 1.20938   2
   8  -4  -1 3.02408 0.86687   9
   8  -4  -1 1.57005 1.17789   6
   8  -4  -1 2.85472 1.49488  18
   8  -4  -1 3.35194 1.40548  21
   8  -4  -1 3.35413 1.16949   4
  -8   4   1 1.46085 1.51464  10
  -8   4   1 2.34920 1.11069   2
  -8   4   1 3.57421 1.53720  18
  -8   4   1 2.68366 1.13137   5
  -8   4   1 5.17525 1.61091  21
  -8   4   1 2.88327 1.47895  13
  -8   4   1 2.39338 0.93003  20
   7  -4  -1 39.1023 2.56764   2
   7  -4  -1 41.4753 2.72637   4
   7  -4  -1 39.8944 2.24075   9
   7  -4  -1 49.2679 7.26567  18
   7  -4  -1 37.6837 2.21527  12
   7  -4  -1 36.2355 2.95435  21
   7  -4  -1 43.6007 3.08346   6
  -7   4   1 39.6218 3.25549  10
  -7   4   1 40.1408 2.61226   2
  -7   4   1 32.1773 2.44464   5
  -7   4   1 38.4235 2.79846  21
  -7   4   1 41.4551 3.40692  18
   6  -4  -1 4.69363 1.20075  21
   6  -4  -1 6.37173 1.05596   9
   6  -4  -1 7.51567 1.48446   6
   6  -4  -1 7.25264 1.34749   2
   6  -4  -1 6.02992 1.51362  18
   6  -4  -1 7.38359 0.91189  12
   6  -4  -1 6.71798 1.28087   4
  -6   4   1 7.08025 1.48600  13
  -6   4   1 8.09542 1.35028   2
  -6   4   1 8.81339 1.50256  21
  -6   4   1 7.48468 1.61780  10
  -6   4   1 6.21063 1.22364   5
  -6   4   1 6.77614 1.10509  20
  -6   4   1 6.78949 1.53812  18
   5  -4  -1 10.2852 1.29460   2
   5  -4  -1 9.73789 1.24530   4
   5  -4  -1 12.1584 1.72612   6
   5  -4  -1 11.1594 1.11912   9
   5  -4  -1 9.98577 1.56022  18
   5  -4  -1 12.4100 0.94334  12
  -5   4   1 9.94336 1.61795  18
  -5   4   1 11.0800 1.74179  10
  -5   4   1 13.3232 1.33588   2
  -5   4   1 14.4091 1.95004  13
  -5   4   1 10.5128 1.07251  20
  -5   4   1 12.1919 1.69728  18
  -5   4   1 12.8740 1.36315   5
  -5   4   1 11.5943 1.57463  21
   4  -4  -1 143.971 4.78702  18
   4  -4  -1 140.522 3.26252  12
   4  -4  -1 138.554 3.33276  16
   4  -4  -1 140.730 4.57426   6
   4  -4  -1 144.498 4.07481   4
   4  -4  -1 140.651 3.93426   2
   4  -4  -1 143.374 3.88164   9
   4  -4  -1 141.122 4.47792  21
  -4   4   1 137.129 4.74603  18
  -4   4   1 133.722 4.12009  21
  -4   4   1 131.681 3.56272  20
  -4   4   1 136.970 4.67770  13
  -4   4   1 135.312 4.68856   2
  -4   4   1 137.805 4.68307  10
  -4   4   1 134.790 4.46240   5
  -4   4   1 132.217 3.40285  12
  -4   4   1 138.758 4.69642  18
   3  -4  -1 117.283 2.55432  16
   3  -4  -1 113.666 3.77260  18
   3  -4  -1 115.176 3.21316   4
   3  -4  -1 115.005 2.58554  12
   3  -4  -1 117.273 3.71839   6
   3  -4  -1 117.622 3.60232  21
   3  -4  -1 109.592 3.13664   9
   3  -4  -1 116.370 3.11214   2
  -3   4   1 119.744 3.97544  13
  -3   4   1 120.488 2.97770  20
  -3   4   1 115.112 2.79500  12
  -3   4   1 117.161 3.96632  10
  -3   4   1 114.636 3.56645  21
  -3   4   1 119.921 3.89162  18
  -3   4   1 120.732 3.27017   2
  -3   4   1 120.156 3.33342   5
  -3   4   1 118.839 3.44668  21
  -3   4   1 110.126 3.77964  18
   2  -4  -1 207.328 3.67581  16
   2  -4  -1 200.285 4.49643   5
   2  -4  -1 205.957 4.98778   6
   2  -4  -1 206.145 4.20440   2
   2  -4  -1 211.034 3.90917  12
   2  -4  -1 215.964 4.52255   4
   2  -4  -1 209.060 4.83033  17
   2  -4  -1 213.834 4.31082   2
   2  -4  -1 211.241 4.61720   9
   2  -4  -1 206.498 4.61726  19
   2  -4  -1 216.350 3.58998  11
   2  -4  -1 209.645 4.77289  21
   2  -4  -1 207.996 4.97993  18
  -2   4   1 210.831 4.64847  21
  -2   4   1 204.730 4.58576   2
  -2   4   1 217.534 5.11054  18
  -2   4   1 207.868 4.43587   2
  -2   4   1 219.454 5.40706  13
  -2   4   1 210.681 4.80209  21
  -2   4   1 207.558 4.53275   5
  -2   4   1 211.011 5.08426  18
  -2   4   1 212.092 5.33501  10
  -2   4   1 210.698 4.15810  20
   1  -4  -1 37.3528 1.34894  21
   1  -4  -1 33.9062 1.49631   6
   1  -4  -1 35.2863 1.22837   5
   1  -4  -1 34.9328 1.66764  10
   1  -4  -1 37.8721 1.00355   2
   1  -4  -1 35.7966 0.98168   2
   1  -4  -1 36.3810 1.38063  19
   1  -4  -1 36.2546 1.01811  11
   1  -4  -1 36.6094 1.24661   4
   1  -4  -1 33.1547 1.47188  17
   1  -4  -1 34.2999 1.28322  14
   1  -4  -1 36.6998 1.71561  13
   1  -4  -1 35.0207 1.39196   9
   1  -4  -1 31.8416 1.21259  21
  -1   4   1 36.3419 1.25536  21
  -1   4   1 37.0444 1.46890  18
  -1   4   1 33.0294 1.61322  10
  -1   4   1 35.4078 0.95865  20
  -1   4   1 35.1951 1.22954   5
  -1   4   1 34.9394 1.43168  18
  -1   4   1 36.9463 1.73898  13
  -1   4   1 36.7616 1.55070   6
  -1   4   1 35.6592 1.43846  15
  -1   4   1 34.1856 1.48763  17
  -1   4   1 36.0414 1.32506  21
  -1   4   1 35.3417 1.03715  12
  -1   4   1 35.7750 1.44608   3
  -1   4   1 36.3549 1.26550   4
  -1   4   1 36.8378 1.16298   2
  -1   4   1 36.0568 1.12025   8
  -1   4   1 35.4279 1.18256   2
  -1   4   1 35.2883 1.40402   9
   0  -4  -1 425.242 7.19376   8
   0  -4  -1 410.864 7.06596   5
   0  -4  -1 424.487 7.55312  19
   0  -4  -1 410.510 7.07264  21
   0  -4  -1 402.440 7.20203  18
   0  -4  -1 424.018 7.58970   6
   0  -4  -1 395.811 7.49546  14
   0  -4  -1 407.276 7.27060  11
   0  -4  -1 417.635 7.73513  17
   0  -4  -1 405.816 7.91301  13
   0  -4  -1 420.393 7.61939   9
   0  -4  -1 416.040 7.17469   4
   0  -4  -1 429.310 7.18663  18
   0  -4  -1 419.273 7.51420   3
   0  -4  -1 410.802 7.74045  10
   0   4   1 423.799 7.12554  21
   0   4   1 410.873 7.50487   3
   0   4   1 426.346 7.74446   9
   0   4   1 410.414 7.61117   6
   0   4   1 419.371 6.92007   2
   0   4   1 417.414 7.24890  18
   0   4   1 402.656 7.73664  10
   0   4   1 421.674 6.73227  20
   0   4   1 406.616 7.08838   5
   0   4   1 412.166 7.21716   8
   0   4   1 423.452 7.26679   4
   0   4   1 412.800 7.62192  14
   0   4   1 407.878 7.30990  11
   0   4   1 418.580 7.29314  15
   0   4   1 427.192 7.08161  21
   0   4   1 432.783 7.35498  18
   0   4   1 422.413 7.93363  19
   0   4   1 421.007 6.90011   2
  -1  -4  -1 37.1094 1.19811   3
  -1  -4  -1 37.7125 1.50348   7
  -1  -4  -1 35.0318 1.34016  14
  -1  -4  -1 38.0967 1.08317  18
  -1  -4  -1 37.3226 1.38232  13
  -1  -4  -1 37.1607 1.03341  21
  -1  -4  -1 38.5837 1.34668  19
  -1  -4  -1 35.2402 1.27400  11
  -1  -4  -1 38.5723 1.22438   8
  -1  -4  -1 39.0696 1.39254   9
  -1  -4  -1 39.8929 1.00371  20
  -1  -4  -1 37.4718 1.14667   4
  -1  -4  -1 39.2408 1.10269  18
  -1  -4  -1 37.3015 1.31292  17
   1   4   1 36.6996 1.31239  17
   1   4   1 38.0769 1.45446  11
   1   4   1 36.9770 1.19871   3
   1   4   1 37.8593 1.01441  21
   1   4   1 33.9448 1.54210  14
   1   4   1 36.2036 1.35701  13
   1   4   1 37.0854 1.33776   9
   1   4   1 35.9809 1.12147   4
   1   4   1 34.8151 1.13033  10
   1   4   1 36.9032 1.19806   8
   1   4   1 36.9646 0.82310   2
   1   4   1 38.8345 1.57478   7
   1   4   1 37.6789 0.97889  20
   1   4   1 38.4356 0.95367  21
   1   4   1 37.4023 0.84152   2
   1   4   1 40.5909 2.01898  19
   1   4   1 38.2390 1.08662  18
  -2  -4  -1 233.448 4.50005   3
  -2  -4  -1 229.953 4.01022   2
  -2  -4  -1 230.762 4.45013  13
  -2  -4  -1 238.440 4.89225  14
  -2  -4  -1 234.357 4.76624  18
  -2  -4  -1 240.175 4.04979   2
  -2  -4  -1 241.255 5.61386   7
  -2  -4  -1 232.778 4.41361  17
  -2  -4  -1 234.318 4.52968  21
  -2  -4  -1 234.488 4.71278   8
  -2  -4  -1 225.591 4.73802  11
  -2  -4  -1 235.214 4.60967   4
  -2  -4  -1 234.139 4.50718  20
  -2  -4  -1 231.019 4.05470  15
  -2  -4  -1 228.785 4.76677  18
  -2  -4  -1 242.816 4.85319  19
   2   4   1 212.532 4.67755  14
   2   4   1 222.715 4.37165   5
   2   4   1 224.539 4.39060  20
   2   4   1 230.311 4.62915  18
   2   4   1 228.678 4.44969  21
   2   4   1 228.361 4.29786  13
   2   4   1 233.537 4.92740   9
   2   4   1 224.176 4.66172  19
   2   4   1 227.687 3.84636  10
   2   4   1 227.694 4.76538   4
   2   4   1 223.814 4.29391   2
   2   4   1 228.179 4.68653  18
   2   4   1 227.694 4.33976  21
   2   4   1 222.146 4.17393   2
   2   4   1 222.544 4.61342  11
   2   4   1 226.436 4.98959   7
  -3  -4  -1 407.380 7.44706  15
  -3  -4  -1 412.486 7.16908  13
  -3  -4  -1 419.751 7.81071   4
  -3  -4  -1 409.804 7.75377  20
  -3  -4  -1 398.413 8.27876   7
  -3  -4  -1 413.419 7.86868  21
  -3  -4  -1 414.713 7.46716   2
  -3  -4  -1 413.409 7.95580  14
  -3  -4  -1 416.740 7.05082  10
  -3  -4  -1 412.048 7.76268   5
  -3  -4  -1 415.912 7.82507  11
   3   4   1 419.553 7.72049   9
   3   4   1 417.294 7.88416  21
   3   4   1 429.920 8.38615   7
   3   4   1 427.403 7.21310  13
   3   4   1 407.058 8.60698  12
   3   4   1 412.887 8.01192  21
   3   4   1 411.095 7.84408   5
   3   4   1 418.979 8.37263  18
   3   4   1 411.818 7.05656  17
   3   4   1 438.530 8.18372   6
   3   4   1 412.766 7.18118  10
   3   4   1 411.166 7.64667   2
   3   4   1 425.131 8.36064  18
   3   4   1 413.120 7.85301  20
   3   4   1 412.978 7.85780   2
  -4  -4  -1 24.6033 0.94796  13
  -4  -4  -1 23.8515 1.16851   2
  -4  -4  -1 23.7004 1.26262   2
  -4  -4  -1 22.3377 1.22292  11
  -4  -4  -1 22.3206 1.34839   5
  -4  -4  -1 24.7416 1.36349  14
  -4  -4  -1 25.5048 1.36816  20
  -4  -4  -1 26.9984 1.71296  18
  -4  -4  -1 24.9340 1.08678  10
  -4  -4  -1 24.4589 1.28364  15
   4   4   1 24.3400 1.56310   7
   4   4   1 23.4206 1.46405  21
   4   4   1 23.2751 1.60779  18
   4   4   1 25.0575 1.69078  18
   4   4   1 25.1853 1.35210   6
   4   4   1 25.2183 1.41946  21
   4   4   1 23.8444 1.70601  12
   4   4   1 24.4066 1.44729   2
   4   4   1 24.1034 1.10622  10
  -5  -4  -1 105.908 3.09305  11
  -5  -4  -1 109.334 3.57391  21
  -5  -4  -1 107.062 2.99684  10
  -5  -4  -1 103.028 3.63882   5
  -5  -4  -1 109.562 3.11636   2
  -5  -4  -1 102.990 2.58355  13
  -5  -4  -1 105.776 3.35861  20
  -5  -4  -1 113.668 4.11514  18
   5   4   1 108.060 3.56007   2
   5   4   1 102.085 3.89787  18
   5   4   1 107.312 3.08151  10
   5   4   1 111.111 3.98469  12
   5   4   1 112.643 3.46241   6
   5   4   1 108.193 4.03660  18
   5   4   1 107.119 3.73539   7
   5   4   1 109.241 3.71799  21
  -6  -4  -1 42.7889 1.66492  13
  -6  -4  -1 43.1943 2.75299  18
  -6  -4  -1 43.5558 2.42541  21
  -6  -4  -1 44.7263 2.07928   2
  -6  -4  -1 43.7779 2.21999  20
  -6  -4  -1 45.7647 2.06656  10
  -6  -4  -1 41.8663 2.31353   5
   6   4   1 46.7639 2.84414  18
   6   4   1 45.6384 2.54887   7
   6   4   1 40.1421 2.53344  12
   6   4   1 43.8400 2.80603  18
   6   4   1 46.7476 2.61841  21
   6   4   1 43.1254 2.40453   2
   6   4   1 48.6622 2.67546   6
  -7  -4  -1 18.3810 2.10920  18
  -7  -4  -1 22.2171 1.48539  11
  -7  -4  -1 19.1231 1.54716  10
  -7  -4  -1 19.5153 1.68572  20
  -7  -4  -1 21.2696 1.89562   5
  -7  -4  -1 20.5454 1.88273  21
  -7  -4  -1 18.8957 1.30468  13
  -7  -4  -1 22.6948 1.67635   2
  -7  -4  -1 17.9259 1.27920  13
   7   4   1 21.9431 2.13496  12
   7   4   1 20.8446 1.99759   7
   7   4   1 19.3641 1.80757   6
   7   4   1 21.4597 1.94510   2
   7   4   1 19.7864 1.96149  21
   7   4   1 21.8490 2.29121  18
  -8  -4  -1 58.8806 2.93291  10
  -8  -4  -1 58.4691 2.41340  13
  -8  -4  -1 65.1792 3.54676  21
  -8  -4  -1 64.4378 3.38741   2
  -8  -4  -1 65.0863 3.43544   5
  -8  -4  -1 58.7939 3.11921  20
  -8  -4  -1 66.0392 4.05883  18
  -8  -4  -1 58.4358 2.50931  11
   8   4   1 63.1949 3.66804  21
   8   4   1 63.4347 4.08926  18
   8   4   1 63.1926 3.62818  12
   8   4   1 61.1598 3.28777   6
   8   4   1 66.3012 3.58072   2
   8   4   1 65.9071 4.92474   7
  -9  -4  -1 37.6543 2.85142   5
  -9  -4  -1 31.1477 2.55990  20
  -9  -4  -1 39.7257 3.12978  21
  -9  -4  -1 28.1181 2.41027  10
  -9  -4  -1 29.5656 3.45197  18
  -9  -4  -1 38.3441 2.03747  11
  -9  -4  -1 35.2688 2.42614   2
   9   4   1 38.8348 3.05982   7
   9   4   1 35.1084 2.73537   6
   9   4   1 35.5221 2.88995  12
   9   4   1 34.1680 3.45998  18
   9   4   1 37.2630 3.14276  21
   9   4   1 32.9497 2.83512   2
   8  -5  -1 12.4951 2.30487  21
   8  -5  -1 12.3740 1.58504   9
   8  -5  -1 13.6148 2.37882   6
   8  -5  -1 13.0036 1.88219   2
   8  -5  -1 10.9384 1.94076   4
  -8   5   1 18.3160 1.87556  20
  -8   5   1 13.3410 2.57170  10
  -8   5   1 14.8870 2.24021  21
  -8   5   1 11.7357 2.49183  18
  -8   5   1 12.8551 2.43209  13
  -8   5   1 12.2098 1.85774   2
   7  -5  -1 25.9656 2.61018   6
   7  -5  -1 23.6743 2.57128  21
   7  -5  -1 21.6059 2.57075  18
   7  -5  -1 22.5042 1.45944  12
   7  -5  -1 23.7343 2.01853   2
   7  -5  -1 24.6311 1.82405   9
   7  -5  -1 20.5897 2.10630   4
  -7   5   1 24.7766 1.97236  20
  -7   5   1 24.2058 2.61686  13
  -7   5   1 20.4421 2.74197  18
  -7   5   1 26.0708 2.26127   5
  -7   5   1 27.1230 2.38188  21
  -7   5   1 26.8086 2.86371  10
  -7   5   1 25.4092 2.20707   2
   6  -5  -1 36.4252 2.31060   4
   6  -5  -1 36.1052 2.90157  18
   6  -5  -1 33.7172 2.64927  21
   6  -5  -1 32.9077 2.04459   9
   6  -5  -1 33.1521 2.65980   6
   6  -5  -1 33.3086 2.13306   2
   6  -5  -1 31.2734 1.49090  12
  -6   5   1 37.5646 2.52306  21
  -6   5   1 32.0078 2.29524   5
  -6   5   1 34.9706 2.95017  18
  -6   5   1 31.5692 2.74421  10
  -6   5   1 34.7850 2.05859  20
  -6   5   1 36.5805 2.84533  13
   5  -5  -1 27.3496 1.39273  16
   5  -5  -1 25.1625 1.70281   2
   5  -5  -1 28.4942 1.75962   9
   5  -5  -1 30.1314 1.90809   4
   5  -5  -1 25.8852 2.27497  18
   5  -5  -1 26.8313 1.23648  12
   5  -5  -1 30.0299 2.32169   6
  -5   5   1 28.2066 2.00395  21
  -5   5   1 30.6177 2.42774  10
  -5   5   1 29.4068 2.41192  18
  -5   5   1 30.5525 1.69843  20
  -5   5   1 26.7544 2.32602  13
  -5   5   1 26.0016 2.30978  18
  -5   5   1 32.1193 2.06113   5
  -5   5   1 24.0418 1.38469  12
  -5   5   1 30.0164 1.92463   2
   4  -5  -1 6.02690 1.13328  21
   4  -5  -1 3.35090 1.04704   6
   4  -5  -1 5.27730 0.63625  16
   4  -5  -1 5.20138 0.90140   2
   4  -5  -1 5.38916 0.92056   9
   4  -5  -1 5.31922 1.07989   4
   4  -5  -1 5.36946 0.70280  12
   4  -5  -1 5.08698 1.21130  18
  -4   5   1 4.67895 0.73562  20
  -4   5   1 3.46225 1.05751  13
  -4   5   1 5.15987 1.00932  21
  -4   5   1 6.86743 1.32734  18
  -4   5   1 4.96007 0.88429   2
  -4   5   1 4.85526 1.17866  10
  -4   5   1 4.01094 0.70953  12
  -4   5   1 4.32366 1.16512  18
  -4   5   1 5.41397 0.97764   5
   3  -5  -1 298.611 6.82293  21
   3  -5  -1 289.259 5.28680  16
   3  -5  -1 294.613 7.09993  18
   3  -5  -1 286.176 5.99585   2
   3  -5  -1 305.540 6.11827   2
   3  -5  -1 295.385 6.34660   4
   3  -5  -1 297.701 6.78662  17
   3  -5  -1 305.693 7.70106   6
   3  -5  -1 294.242 5.40182  12
   3  -5  -1 291.523 6.46148   9
  -3   5   1 289.250 8.27490  13
  -3   5   1 302.233 6.87516  21
  -3   5   1 284.191 7.14503  18
  -3   5   1 294.491 6.54775  21
  -3   5   1 294.038 8.07708  18
  -3   5   1 296.716 5.90379  20
  -3   5   1 286.563 5.57384  12
  -3   5   1 303.731 6.35920   2
  -3   5   1 296.657 6.41696   5
   2  -5  -1 505.003 8.94730   2
   2  -5  -1 511.824 10.1958   6
   2  -5  -1 511.044 9.00396   2
   2  -5  -1 520.995 9.46142   4
   2  -5  -1 498.743 9.52017   5
   2  -5  -1 506.191 9.71525  19
   2  -5  -1 534.991 8.46602  16
   2  -5  -1 508.569 9.79019   9
   2  -5  -1 525.886 8.57900  11
   2  -5  -1 514.570 8.72780  12
   2  -5  -1 514.000 9.79950  21
   2  -5  -1 499.308 10.0235  17
  -2   5   1 510.284 9.42651   5
  -2   5   1 509.209 10.6227  13
  -2   5   1 507.215 10.5340  10
  -2   5   1 509.624 8.88770  20
  -2   5   1 503.432 9.10577   8
  -2   5   1 511.329 9.49570  21
  -2   5   1 510.818 10.2980  21
  -2   5   1 512.190 9.27784   2
  -2   5   1 494.240 8.88927  12
  -2   5   1 509.978 10.0755  18
  -2   5   1 501.616 9.99083  18
   1  -5  -1 117.912 2.30819   2
   1  -5  -1 128.838 2.96346   5
   1  -5  -1 133.553 3.49920   6
   1  -5  -1 133.137 3.27839  19
   1  -5  -1 128.980 3.31863   9
   1  -5  -1 130.955 2.72470  11
   1  -5  -1 128.514 2.29106   2
   1  -5  -1 124.369 3.10824  14
   1  -5  -1 123.145 2.93984  21
   1  -5  -1 130.290 3.04351  21
   1  -5  -1 131.103 2.92809   4
   1  -5  -1 127.553 3.13961  18
   1  -5  -1 130.150 3.50444  17
  -1   5   1 132.187 2.89537   8
  -1   5   1 134.350 3.28033  18
  -1   5   1 131.195 3.72722  10
  -1   5   1 132.803 3.85884  13
  -1   5   1 126.043 2.84548   2
  -1   5   1 130.372 2.69414  12
  -1   5   1 127.831 2.52082  20
  -1   5   1 130.104 2.18352  16
  -1   5   1 127.527 3.23847  18
  -1   5   1 127.458 3.49643   6
  -1   5   1 131.446 3.32578  15
  -1   5   1 128.325 3.03382  21
  -1   5   1 131.952 2.96406  21
  -1   5   1 128.074 2.81094   2
   0  -5  -1 38.0077 1.43558   8
   0  -5  -1 39.0355 1.22722  18
   0  -5  -1 37.2989 1.79237  10
   0  -5  -1 39.5947 1.50907  19
   0  -5  -1 40.3091 1.53549   3
   0  -5  -1 41.5806 1.25258   4
   0  -5  -1 42.1117 1.67637  17
   0  -5  -1 40.3462 1.14144  21
   0  -5  -1 41.1623 1.35520  11
   0  -5  -1 40.5993 1.77602  13
   0  -5  -1 41.6316 1.21423  18
   0  -5  -1 38.6547 1.51656   6
   0  -5  -1 38.6304 1.49489  14
   0  -5  -1 39.0614 1.55560   9
   0   5   1 41.3259 0.90334  20
   0   5   1 42.2333 1.35891  15
   0   5   1 41.8133 1.23738  16
   0   5   1 40.7803 1.01416   2
   0   5   1 42.7546 1.01636   2
   0   5   1 41.7006 1.55302  19
   0   5   1 42.5517 1.30318   4
   0   5   1 41.6854 1.76787   7
   0   5   1 42.1798 1.15566  21
   0   5   1 42.2646 1.63191   9
   0   5   1 39.8519 1.80388  13
   0   5   1 42.5746 1.30127  18
   0   5   1 43.4500 1.33745   8
   0   5   1 42.1897 1.70272  17
   0   5   1 42.2440 1.25342   5
   0   5   1 42.9487 1.29506  18
   0   5   1 41.2221 1.69943  10
   0   5   1 42.9980 1.13118  21
   0   5   1 40.6552 1.50125  14
   0   5   1 42.2217 1.52692   3
  -1  -5  -1 291.964 5.46209   8
  -1  -5  -1 282.834 5.72055   9
  -1  -5  -1 278.698 5.92417   7
  -1  -5  -1 279.154 5.81179  13
  -1  -5  -1 285.332 5.15688  21
  -1  -5  -1 295.059 5.56394   3
  -1  -5  -1 282.039 5.01228  18
  -1  -5  -1 288.448 5.04258  18
  -1  -5  -1 290.553 5.70476  19
  -1  -5  -1 285.697 4.97875  21
  -1  -5  -1 287.207 5.26113   4
  -1  -5  -1 282.354 5.57570  11
  -1  -5  -1 291.658 5.45999   6
  -1  -5  -1 297.262 4.99626  20
  -1  -5  -1 287.630 5.72536  17
  -1  -5  -1 252.243 5.64622  14
   1   5   1 284.443 4.94964  20
   1   5   1 280.513 4.63704   2
   1   5   1 288.825 4.78046  21
   1   5   1 288.861 6.04670   7
   1   5   1 283.145 5.10533   5
   1   5   1 279.977 5.64383  19
   1   5   1 283.088 5.49327   3
   1   5   1 280.975 5.55303  11
   1   5   1 280.132 5.40760   6
   1   5   1 286.505 5.70758  17
   1   5   1 282.508 5.44183   8
   1   5   1 277.543 4.62790   2
   1   5   1 282.308 4.80175  21
   1   5   1 276.137 5.66900   9
   1   5   1 287.106 6.29261  13
   1   5   1 287.518 4.66450  15
   1   5   1 288.269 5.23624   4
   1   5   1 257.972 5.38659  10
   1   5   1 285.463 5.05169  18
   1   5   1 277.831 5.67858  14
  -2  -5  -1 229.657 4.60233   3
  -2  -5  -1 227.333 4.86260  19
  -2  -5  -1 228.028 4.73545   9
  -2  -5  -1 230.686 4.73221   8
  -2  -5  -1 224.616 4.54519  18
  -2  -5  -1 232.112 4.69961  20
  -2  -5  -1 228.307 4.91059  17
  -2  -5  -1 220.353 4.77718  11
  -2  -5  -1 219.315 5.11867   7
  -2  -5  -1 217.786 4.54422  13
  -2  -5  -1 235.868 4.89181  18
  -2  -5  -1 218.908 4.34531  21
  -2  -5  -1 225.044 4.52626   4
  -2  -5  -1 230.663 4.97855  14
  -2  -5  -1 223.327 4.43475  21
   2   5   1 224.843 4.52921  13
   2   5   1 223.947 5.11739   7
   2   5   1 226.052 4.43445   6
   2   5   1 231.566 4.24879  21
   2   5   1 218.500 4.38372  20
   2   5   1 218.710 4.58431   3
   2   5   1 221.024 4.55875  17
   2   5   1 224.805 4.20480   2
   2   5   1 233.922 4.56895  18
   2   5   1 227.011 4.77879   9
   2   5   1 227.786 4.51188   4
   2   5   1 222.268 4.11834   2
   2   5   1 220.582 4.13005  10
   2   5   1 230.879 4.35165  21
   2   5   1 226.245 4.59408  18
   2   5   1 223.180 4.43292   5
  -3  -5  -1 285.365 6.09043  18
  -3  -5  -1 287.182 5.76972  21
  -3  -5  -1 285.151 5.93145   8
  -3  -5  -1 278.077 5.06595   2
  -3  -5  -1 282.754 6.09897  14
  -3  -5  -1 282.860 6.42710   7
  -3  -5  -1 290.943 5.81968   4
  -3  -5  -1 277.516 5.22870  13
  -3  -5  -1 286.958 5.03507   2
  -3  -5  -1 285.892 5.66376   3
  -3  -5  -1 284.314 5.28918  17
  -3  -5  -1 284.058 5.93412  11
  -3  -5  -1 280.666 5.21088  15
  -3  -5  -1 286.757 5.72575  20
   3   5   1 288.760 6.17132  18
   3   5   1 274.783 5.72434   5
   3   5   1 290.741 6.71705  12
   3   5   1 282.398 4.97775  10
   3   5   1 287.613 5.22233  13
   3   5   1 287.662 5.80624   9
   3   5   1 296.438 5.98074   2
   3   5   1 280.624 5.60257   6
   3   5   1 280.796 6.17690  20
   3   5   1 290.381 5.69078  21
   3   5   1 294.817 6.13171  18
   3   5   1 290.637 5.84156  21
   3   5   1 283.758 6.32978   7
   3   5   1 279.454 5.49259   2
   3   5   1 280.185 5.31948  17
  -4  -5  -1 114.715 2.56632  10
  -4  -5  -1 114.960 2.41647  13
  -4  -5  -1 116.217 3.26813  11
  -4  -5  -1 118.435 3.36183   8
  -4  -5  -1 116.106 3.41318  14
  -4  -5  -1 116.132 3.84479  18
  -4  -5  -1 117.852 3.13127   3
  -4  -5  -1 122.248 2.83394   2
  -4  -5  -1 117.856 3.24977  20
  -4  -5  -1 110.812 3.16510   2
   4   5   1 125.700 3.53691  21
   4   5   1 120.937 3.44164   2
   4   5   1 123.386 4.08024  12
   4   5   1 124.208 3.85019  18
   4   5   1 118.743 3.19442   6
   4   5   1 123.864 3.75136   7
   4   5   1 112.679 2.83920  10
   4   5   1 120.681 3.34634  21
  -5  -5  -1 100.719 3.20483  20
  -5  -5  -1 95.3312 2.13588  13
  -5  -5  -1 92.2104 3.55304  11
  -5  -5  -1 96.4630 3.30798  21
  -5  -5  -1 95.2080 3.44186   5
  -5  -5  -1 98.2138 2.80168   2
  -5  -5  -1 93.3313 3.16761   8
   5   5   1 95.1481 3.72938  18
   5   5   1 100.238 3.44423  21
   5   5   1 96.3714 3.51425   7
   5   5   1 93.6267 3.75056  12
   5   5   1 92.4511 3.17745  21
   5   5   1 92.6559 3.03230   6
   5   5   1 96.2763 2.67169  10
   5   5   1 101.936 3.79174  18
   5   5   1 98.5509 3.34340   2
  -6  -5  -1 41.1342 1.91691   2
  -6  -5  -1 40.0082 1.32431  13
  -6  -5  -1 40.5566 2.15767  20
  -6  -5  -1 39.3628 2.16885   8
  -6  -5  -1 39.4338 2.29643  21
  -6  -5  -1 40.2907 2.25182   5
  -6  -5  -1 35.8262 1.81461  13
  -6  -5  -1 41.9328 1.81477  10
  -6  -5  -1 41.3936 2.00357  11
  -6  -5  -1 39.8998 2.61309  18
   6   5   1 38.6398 2.53983  12
   6   5   1 37.6654 1.84229  10
   6   5   1 39.2806 2.40029   7
   6   5   1 40.3515 2.39442  21
   6   5   1 40.8320 2.36330   2
   6   5   1 38.5586 2.54199  18
   6   5   1 39.0364 2.64065  18
   6   5   1 38.4849 2.06963   6
  -7  -5  -1 111.790 4.18977   5
  -7  -5  -1 112.339 3.67514   2
  -7  -5  -1 113.100 4.94719  18
  -7  -5  -1 104.345 2.76422  13
  -7  -5  -1 109.672 2.71059  13
  -7  -5  -1 113.877 3.69666  11
  -7  -5  -1 109.190 3.52962  10
  -7  -5  -1 114.449 4.10183   8
  -7  -5  -1 112.494 4.08124  20
  -7  -5  -1 112.838 4.32790  21
   7   5   1 108.425 4.45271  21
   7   5   1 98.5930 4.69283  18
   7   5   1 110.499 4.62741  12
   7   5   1 116.153 4.98424  18
   7   5   1 112.659 4.34213   2
   7   5   1 107.237 4.40712   7
   7   5   1 112.653 4.03445   6
  -8  -5  -1 54.3294 2.94279  20
  -8  -5  -1 55.1509 2.52404  11
  -8  -5  -1 50.8398 2.86013   8
  -8  -5  -1 49.5064 2.57536   2
  -8  -5  -1 52.1468 3.02268   5
  -8  -5  -1 48.1332 3.08263  21
  -8  -5  -1 48.8951 3.54509  18
   8   5   1 50.5793 2.89744   6
   8   5   1 53.4167 3.18295   2
   8   5   1 54.6582 3.40635  12
   8   5   1 48.8218 3.57034  18
   8   5   1 53.8049 3.33482  21
  -9  -5  -1 27.6777 2.36210  20
  -9  -5  -1 28.0030 1.88761  11
  -9  -5  -1 27.7871 2.15946   2
  -9  -5  -1 27.4329 2.29645   8
  -9  -5  -1 28.0930 2.38772  10
  -9  -5  -1 25.9138 2.64664  21
   9   5   1 27.1082 2.47070   6
   9   5   1 24.8502 2.55621   7
   9   5   1 27.1949 2.66591  12
   9   5   1 25.2507 2.78405  21
   9   5   1 27.1602 2.56962   2
   9   5   1 22.3988 2.93277  18
   7  -6  -1 40.0508 3.83146  21
   7  -6  -1 43.1049 2.80734   4
   7  -6  -1 39.8266 3.32319   6
   7  -6  -1 42.6383 2.57729   2
   7  -6  -1 41.9416 2.54644   9
  -7   6   1 41.0006 2.42114  20
  -7   6   1 36.0114 3.29137  13
  -7   6   1 38.5140 2.75327   2
  -7   6   1 36.8545 3.48129  10
  -7   6   1 39.1396 2.80884   5
  -7   6   1 35.3811 3.27890  18
  -7   6   1 37.5916 2.79983  21
   6  -6  -1 0.91674 0.62046   9
   6  -6  -1 1.30773 0.74712   2
   6  -6  -1 2.39477 1.13456   6
   6  -6  -1 0.63979 0.91292  21
   6  -6  -1 0.71655 0.77023   4
   6  -6  -1 2.22547 1.08615  18
   6  -6  -1 1.51836 0.47627  12
  -6   6   1 1.16495 0.63650  20
  -6   6   1 1.31140 1.04235  18
  -6   6   1 1.57626 1.02552  10
  -6   6   1 0.96866 0.83377   5
  -6   6   1 1.17368 0.76641   2
  -6   6   1 1.24852 1.02632  13
  -6   6   1 2.39581 0.87733  21
   5  -6  -1 14.5426 1.32819   2
   5  -6  -1 14.4023 2.03428  18
   5  -6  -1 17.4937 1.53824   4
   5  -6  -1 17.6117 1.13694  16
   5  -6  -1 15.8445 0.91881  12
   5  -6  -1 14.9660 1.43031   9
   5  -6  -1 12.7854 1.91970   6
  -5   6   1 17.3907 1.59170  21
  -5   6   1 15.6222 1.61669   5
  -5   6   1 17.6727 1.96787  18
  -5   6   1 18.5472 2.10625  10
  -5   6   1 14.2432 2.05050  13
  -5   6   1 16.5295 1.54191   2
  -5   6   1 15.3426 1.30297  20
  -5   6   1 18.6909 2.03299  18
   4  -6  -1 118.154 3.39214   2
   4  -6  -1 121.663 4.21896  21
   4  -6  -1 121.552 2.63519  12
   4  -6  -1 120.935 4.45939   6
   4  -6  -1 120.206 2.67063  16
   4  -6  -1 116.686 3.90403  19
   4  -6  -1 120.852 4.45656  18
   4  -6  -1 112.242 3.76808   9
   4  -6  -1 119.377 3.72083   4
  -4   6   1 120.239 4.75087  13
  -4   6   1 119.784 3.32257  20
  -4   6   1 117.330 3.90204  21
  -4   6   1 122.320 3.85363   5
  -4   6   1 113.864 4.67398  10
  -4   6   1 116.585 4.52563  18
  -4   6   1 109.333 2.79957  12
  -4   6   1 122.209 4.52259  18
  -4   6   1 121.235 3.74945   2
   3  -6  -1 84.8157 2.35878   2
   3  -6  -1 82.3196 2.61213  14
   3  -6  -1 82.4165 2.69119   4
   3  -6  -1 78.6691 2.85585  19
   3  -6  -1 80.2952 3.24943   6
   3  -6  -1 76.2961 2.22888   2
   3  -6  -1 79.2837 2.98967  21
   3  -6  -1 77.7802 1.66177  16
   3  -6  -1 78.0292 3.06103  17
   3  -6  -1 82.5797 2.93257   9
   3  -6  -1 79.7260 3.11897  18
  -3   6   1 81.6815 2.79976   5
  -3   6   1 75.3486 1.97504  12
  -3   6   1 82.4223 2.81095  21
  -3   6   1 75.6899 3.45714  10
  -3   6   1 74.5163 3.38893  21
  -3   6   1 82.6832 3.62492  13
  -3   6   1 80.4030 2.67448   2
  -3   6   1 78.4253 2.30035  20
  -3   6   1 80.0713 3.22979  18
  -3   6   1 76.7086 3.21704  18
   2  -6  -1 8.12403 0.90359  21
   2  -6  -1 8.64070 0.54239  11
   2  -6  -1 6.73117 0.63003   2
   2  -6  -1 7.28066 0.95843   9
   2  -6  -1 9.27257 1.15120  18
   2  -6  -1 7.14105 1.05569  17
   2  -6  -1 8.38210 1.18941   6
   2  -6  -1 8.76320 0.78525   4
   2  -6  -1 6.70484 0.83287  14
   2  -6  -1 7.46790 0.94127  19
  -2   6   1 8.26546 1.27038  13
  -2   6   1 10.3474 0.86902  21
  -2   6   1 9.59083 0.92896  21
  -2   6   1 8.38916 0.56101  12
  -2   6   1 8.27843 0.86686   5
  -2   6   1 8.38066 0.98655  18
  -2   6   1 8.76637 0.71860  20
  -2   6   1 8.68173 0.78445   2
  -2   6   1 8.41458 1.00436  18
  -2   6   1 9.37342 1.30645  10
   1  -6  -1 228.662 4.44473  11
   1  -6  -1 219.150 4.65233  21
   1  -6  -1 224.845 4.56011   4
   1  -6  -1 216.468 4.75229  18
   1  -6  -1 222.208 4.92187  14
   1  -6  -1 227.874 5.07405  19
   1  -6  -1 211.607 4.61995   5
   1  -6  -1 230.869 5.21589   9
   1  -6  -1 225.211 5.26581   6
   1  -6  -1 219.999 5.36138  17
  -1   6   1 224.842 5.77612  13
  -1   6   1 219.782 5.58961  10
  -1   6   1 225.737 4.93946  18
  -1   6   1 221.532 4.29810  12
  -1   6   1 235.596 5.75872  21
  -1   6   1 224.736 4.42511   2
  -1   6   1 223.355 4.51077  21
  -1   6   1 227.288 4.67085   5
  -1   6   1 221.859 4.58182   8
  -1   6   1 228.930 3.80158  16
  -1   6   1 224.626 4.89569  18
  -1   6   1 226.168 4.07555  20
  -1   6   1 216.396 5.01245  15
  -1   6   1 221.962 4.64275   4
  -1   6   1 221.990 4.53239   2
  -1   6   1 221.862 4.07734  20
   0  -6  -1 151.201 3.25445   5
   0  -6  -1 151.249 3.95806  17
   0  -6  -1 157.011 3.12943  18
   0  -6  -1 152.967 3.84666   9
   0  -6  -1 149.140 3.05946  21
   0  -6  -1 153.729 3.79128   3
   0  -6  -1 156.317 3.75366   6
   0  -6  -1 152.572 3.39509   8
   0  -6  -1 156.264 3.75770  14
   0  -6  -1 143.922 3.96382  10
   0  -6  -1 155.052 3.77071  19
   0  -6  -1 156.083 3.48637  11
   0   6   1 157.644 3.25946  18
   0   6   1 153.622 3.40952  15
   0   6   1 155.024 4.16690   7
   0   6   1 151.410 3.49002  11
   0   6   1 154.399 3.25599  16
   0   6   1 151.849 3.79285   6
   0   6   1 155.968 4.05723  10
   0   6   1 156.463 3.46106   8
   0   6   1 156.752 2.78481  20
   0   6   1 151.227 3.27673   5
   0   6   1 152.739 3.24179  18
   0   6   1 157.347 2.92448   2
   0   6   1 156.801 4.26883  13
   0   6   1 157.279 3.34485   4
   0   6   1 159.234 3.01164  21
   0   6   1 158.202 2.95937  21
  -1  -6  -1 90.1057 2.68422  14
  -1  -6  -1 87.0019 1.81757  18
  -1  -6  -1 90.8411 2.69862  17
  -1  -6  -1 86.5391 2.49454  11
  -1  -6  -1 90.7461 2.66667   9
  -1  -6  -1 86.4226 2.73750  13
  -1  -6  -1 91.0180 1.90392  21
  -1  -6  -1 93.3382 2.67145  19
  -1  -6  -1 90.5502 2.50596   3
  -1  -6  -1 93.7192 1.96060  20
  -1  -6  -1 89.5168 1.83817  18
  -1  -6  -1 91.6403 1.87321  21
  -1  -6  -1 90.9622 2.42203   8
   1   6   1 94.5760 1.94332  18
   1   6   1 92.8407 2.22967   5
   1   6   1 91.5489 2.54086   3
   1   6   1 87.7802 2.54248  10
   1   6   1 91.8209 2.24190   4
   1   6   1 93.6195 2.47797   6
   1   6   1 90.2528 1.63569   2
   1   6   1 92.2302 1.64921   2
   1   6   1 89.7497 2.08153  20
   1   6   1 93.6976 1.99351  18
   1   6   1 93.2403 1.82067  15
   1   6   1 89.4041 2.78898  13
   1   6   1 97.5040 3.05916   7
   1   6   1 88.8613 2.42070   8
  -2  -6  -1 2.73898 0.52016  13
  -2  -6  -1 2.24932 0.54992   7
  -2  -6  -1 2.04211 0.39897  18
   2   6   1 2.44087 0.41970   6
   2   6   1 2.52709 0.49494  13
   2   6   1 1.88734 0.38175  18
   2   6   1 4.25850 0.74915   7
   2   6   1 2.32719 0.40348  18
  -3  -6  -1 111.577 2.13637  15
  -3  -6  -1 110.256 2.78318  17
  -3  -6  -1 111.693 2.23372  15
  -3  -6  -1 110.956 3.09293  18
  -3  -6  -1 112.705 3.33767  14
  -3  -6  -1 118.845 3.22518   8
  -3  -6  -1 108.637 3.17266  11
  -3  -6  -1 113.358 2.98672   4
  -3  -6  -1 115.109 2.90281  21
  -3  -6  -1 111.010 2.93580   3
  -3  -6  -1 116.233 2.92500  20
  -3  -6  -1 119.705 3.58822  13
   3   6   1 114.743 2.65226  13
   3   6   1 115.655 2.88179  21
   3   6   1 114.680 3.51413   7
   3   6   1 115.659 2.37455  10
   3   6   1 116.472 3.18912  18
   3   6   1 123.782 4.00347   2
   3   6   1 116.325 2.84292  21
   3   6   1 109.666 2.65212   2
   3   6   1 108.508 3.71360  12
   3   6   1 112.439 2.31777  10
   3   6   1 115.913 3.12810  18
   3   6   1 108.264 2.92213   5
  -4  -6  -1 46.3181 1.34083   2
  -4  -6  -1 43.2172 2.10724  18
  -4  -6  -1 45.3553 2.28646  11
  -4  -6  -1 45.7925 1.56162  15
  -4  -6  -1 44.7824 1.21675  13
  -4  -6  -1 46.1001 2.42081  14
  -4  -6  -1 44.9196 1.81755   3
  -4  -6  -1 46.6425 1.57415   2
  -4  -6  -1 44.1808 1.39277  15
  -4  -6  -1 45.8770 1.87754  20
   4   6   1 43.0105 1.25139  10
   4   6   1 43.9523 2.10006  18
   4   6   1 46.4255 1.91072   2
   4   6   1 43.7676 2.49875  18
   4   6   1 45.0245 1.81722  21
   4   6   1 41.3915 2.78905  12
   4   6   1 42.5371 2.13445   7
   4   6   1 43.8507 1.71528   6
   4   6   1 43.1553 1.89049  21
  -5  -6  -1 3.81836 0.83679   8
  -5  -6  -1 4.95336 0.84568   3
  -5  -6  -1 2.90880 0.69556  11
  -5  -6  -1 3.65444 0.86664  14
  -5  -6  -1 3.21964 0.70790  20
  -5  -6  -1 4.56655 0.87024  21
  -5  -6  -1 3.79452 0.60967   2
  -5  -6  -1 4.23910 0.73835  15
  -5  -6  -1 3.61333 0.58848   2
   5   6   1 3.49214 0.82155   2
   5   6   1 4.37926 0.79104   6
   5   6   1 4.41866 0.96228   7
   5   6   1 2.88886 0.76542  21
   5   6   1 2.49177 0.47079  10
   5   6   1 4.24502 0.95242  21
   5   6   1 2.56148 0.81956  18
   5   6   1 1.83436 0.89699  12
   5   6   1 3.74503 0.93451  18
  -6  -6  -1 93.7835 3.97882  18
  -6  -6  -1 95.7858 3.59811  21
  -6  -6  -1 89.4981 3.43163   8
  -6  -6  -1 91.7741 2.64552  10
  -6  -6  -1 93.2055 3.40050  20
  -6  -6  -1 96.1233 3.33245  11
  -6  -6  -1 93.0241 2.87004   2
   6   6   1 90.9985 3.98412  18
   6   6   1 85.6080 3.96247  12
   6   6   1 89.3918 2.82728  10
   6   6   1 96.4528 4.07593  18
   6   6   1 95.1276 3.61583   2
   6   6   1 90.0656 3.21086   6
   6   6   1 90.6120 3.56135  21
   6   6   1 94.9315 3.77391   7
  -7  -6  -1 68.1170 3.19913   8
  -7  -6  -1 71.9604 3.80846  18
  -7  -6  -1 64.4270 3.07130  20
  -7  -6  -1 66.9870 2.46809  10
  -7  -6  -1 73.0627 2.73610   2
  -7  -6  -1 64.4963 2.83521  11
   7   6   1 71.9667 3.39743   2
   7   6   1 57.2902 4.92773  12
   7   6   1 66.2772 3.37071   7
   7   6   1 64.9305 2.88066   6
   7   6   1 61.4293 4.08755  18
  -8  -6  -1 73.3405 3.50646   8
  -8  -6  -1 68.4937 3.42122  20
  -8  -6  -1 63.1391 2.70163  10
  -8  -6  -1 66.7384 2.87993   2
  -8  -6  -1 67.7226 4.30696  18
  -8  -6  -1 74.3072 3.73772  21
  -8  -6  -1 71.2945 3.06625  11
   8   6   1 64.1948 3.91780  12
   8   6   1 66.4130 3.62426   2
   8   6   1 73.1021 4.25095  18
   8   6   1 67.3696 3.67038  21
   8   6   1 68.1881 3.26770   6
  -9  -6  -1 3.06156 0.96245   2
  -9  -6  -1 0.29592 1.00574  20
  -9  -6  -1 0.75151 0.67065  11
   9   6   1 2.28194 1.10740   2
   9   6   1 1.62089 1.28182  18
   9   6   1 -0.6506 0.97872   7
   9   6   1 1.27245 1.11177  12
   9   6   1 0.36254 1.08089   6
   7  -7  -1 12.4470 2.09418  19
   7  -7  -1 12.2597 2.79543   6
   7  -7  -1 14.6083 1.86028   9
   7  -7  -1 13.6460 1.67395   2
   7  -7  -1 13.9962 1.95282   4
  -7   7   1 13.6745 2.44729  18
  -7   7   1 14.6313 2.08422   2
  -7   7   1 12.5863 1.98543   5
  -7   7   1 9.07483 2.23158  13
  -7   7   1 11.5875 2.79799  21
  -7   7   1 15.9602 1.60330  20
  -7   7   1 9.21056 3.41353  10
   6  -7  -1 107.424 4.81220  21
   6  -7  -1 106.813 4.41777  19
   6  -7  -1 111.151 5.11631   6
   6  -7  -1 111.070 4.27738   9
   6  -7  -1 107.525 4.27529   4
   6  -7  -1 103.515 3.69222   2
  -6   7   1 109.094 4.29778   2
  -6   7   1 103.092 5.23655  13
  -6   7   1 113.043 3.77917  20
  -6   7   1 101.572 5.23662  10
  -6   7   1 105.118 5.19828  18
  -6   7   1 110.060 4.41424   5
  -6   7   1 100.097 4.33937  21
   5  -7  -1 7.33182 1.29025  19
   5  -7  -1 6.42631 1.03312  14
   5  -7  -1 8.45487 1.07552   2
   5  -7  -1 7.44421 1.27405   9
   5  -7  -1 5.34744 1.04020   4
   5  -7  -1 5.03343 1.42774   6
   5  -7  -1 8.04858 1.80816  21
   5  -7  -1 7.76138 1.51851  18
  -5   7   1 6.85064 1.24709  21
  -5   7   1 6.96908 1.00705  20
  -5   7   1 5.78906 1.56579  13
  -5   7   1 7.23623 1.61462  18
  -5   7   1 10.3007 1.94289  10
  -5   7   1 7.63345 1.30706   2
  -5   7   1 9.61900 1.48877   5
   4  -7  -1 19.4768 0.88415  16
   4  -7  -1 17.8415 1.79896  18
   4  -7  -1 21.6612 1.82711  21
   4  -7  -1 23.3482 2.07624   6
   4  -7  -1 23.5500 1.74141   9
   4  -7  -1 20.5611 1.24416   2
   4  -7  -1 21.5800 1.55835   4
   4  -7  -1 20.0728 1.66165  19
   4  -7  -1 22.7374 1.44659  14
  -4   7   1 22.5574 1.33301  20
  -4   7   1 24.7870 2.12490  18
  -4   7   1 21.6306 1.62177   2
  -4   7   1 24.0330 2.28083  13
  -4   7   1 23.1238 1.71061  21
  -4   7   1 24.0955 2.07610  18
  -4   7   1 20.7911 1.63573   5
  -4   7   1 24.9321 2.29870  10
   3  -7  -1 26.9264 1.11666   2
   3  -7  -1 28.6789 1.56599   4
   3  -7  -1 25.2408 1.93818   6
   3  -7  -1 28.5666 1.79942   9
   3  -7  -1 27.7123 1.73780  19
   3  -7  -1 27.7623 1.78312  21
   3  -7  -1 28.0947 1.56353  14
   3  -7  -1 28.2439 1.15738   2
   3  -7  -1 25.8165 1.87241  17
  -3   7   1 25.8842 1.60757   5
  -3   7   1 21.7828 2.00360  10
  -3   7   1 24.4258 2.14117  13
  -3   7   1 22.3440 1.77768  18
  -3   7   1 25.9490 1.67034  21
  -3   7   1 25.8043 1.87195  18
  -3   7   1 27.1905 1.55249   2
  -3   7   1 26.7407 1.57884  21
  -3   7   1 26.0713 1.25815  20
   2  -7  -1 26.2796 1.31841   4
   2  -7  -1 24.8762 1.57604  19
   2  -7  -1 26.6699 1.78703  17
   2  -7  -1 25.2392 1.45661  21
   2  -7  -1 25.9317 1.54559  18
   2  -7  -1 26.1084 1.43825  14
   2  -7  -1 28.2923 1.68715   9
   2  -7  -1 24.6217 1.15135  11
   2  -7  -1 23.2306 2.30550   6
  -2   7   1 24.1346 1.39126  21
  -2   7   1 24.4872 1.63008  18
  -2   7   1 24.6692 1.41069   5
  -2   7   1 25.1062 0.95412  12
  -2   7   1 24.4767 1.90215  10
  -2   7   1 24.0445 1.56515  18
  -2   7   1 26.2247 1.32772   2
  -2   7   1 24.8539 1.32343  21
  -2   7   1 26.2954 2.00714  13
   1  -7  -1 102.328 2.68471  21
   1  -7  -1 97.9583 2.72483  18
   1  -7  -1 99.8872 3.22945   6
   1  -7  -1 102.706 2.57553  11
   1  -7  -1 97.3730 2.95412  14
   1  -7  -1 99.1358 2.56592   4
   1  -7  -1 96.2382 3.38609  17
   1  -7  -1 99.3614 3.24125   9
   1  -7  -1 99.2411 3.08641  19
   1  -7  -1 92.9880 2.67719   5
  -1   7   1 103.135 3.73886  13
  -1   7   1 100.976 1.93599  16
  -1   7   1 96.6792 2.55837  11
  -1   7   1 100.597 2.54448   2
  -1   7   1 106.122 2.64352  21
  -1   7   1 96.6820 2.37142  12
  -1   7   1 98.7059 2.88238  18
  -1   7   1 100.296 3.55440  10
  -1   7   1 102.428 2.27225  20
  -1   7   1 101.103 2.73016   5
  -1   7   1 99.2690 2.84231  18
  -1   7   1 97.7651 2.65770   4
  -1   7   1 101.197 2.13020  20
  -1   7   1 101.128 2.48793  21
   0  -7  -1 70.4151 2.11692   8
   0  -7  -1 68.4764 2.60118  17
   0  -7  -1 70.5675 1.75595  21
   0  -7  -1 68.0634 2.13390  11
   0  -7  -1 68.6845 1.88906   4
   0  -7  -1 64.3523 2.32226  14
   0  -7  -1 67.8879 2.34390   6
   0  -7  -1 61.9701 1.67776  21
   0  -7  -1 66.8616 2.44933   9
   0  -7  -1 68.9707 2.39053  19
   0  -7  -1 69.6886 2.45139   3
   0   7   1 67.1860 1.55568   2
   0   7   1 63.5568 2.68139  13
   0   7   1 63.8710 1.97487  15
   0   7   1 67.0025 1.86329  16
   0   7   1 64.5083 1.53321   2
   0   7   1 66.8261 1.95412   5
   0   7   1 64.5296 1.40356  20
   0   7   1 64.2834 1.89166   4
   0   7   1 61.3573 2.47702  10
   0   7   1 66.1508 1.47085  21
   0   7   1 67.4317 2.69790   7
   0   7   1 66.2778 1.43044  21
   0   7   1 65.5964 1.76606  18
  -1  -7  -1 18.8876 1.15860   3
  -1  -7  -1 17.1643 0.62311  21
  -1  -7  -1 16.1693 1.03732   6
  -1  -7  -1 14.3410 1.09779  14
  -1  -7  -1 17.2446 0.88035   4
  -1  -7  -1 16.5429 0.61859  21
  -1  -7  -1 17.0687 1.09074  11
  -1  -7  -1 17.6318 1.21453   9
  -1  -7  -1 17.5332 1.18889  19
  -1  -7  -1 17.1729 0.71603  20
  -1  -7  -1 15.9859 1.21335  17
  -1  -7  -1 18.0941 1.07458   8
   1   7   1 16.8113 0.60607  18
   1   7   1 16.4486 1.35170   7
   1   7   1 18.4764 1.03764   6
   1   7   1 16.8051 0.48253   2
   1   7   1 17.2526 0.80247  20
   1   7   1 16.6598 0.63593  18
   1   7   1 16.7020 0.86899   4
   1   7   1 17.1426 0.64810  15
   1   7   1 15.2685 1.08086  10
   1   7   1 17.5875 0.50389   2
   1   7   1 17.3628 1.30735  13
  -2  -7  -1 303.119 6.34164  17
  -2  -7  -1 295.278 6.43581  19
  -2  -7  -1 299.312 5.83925   4
  -2  -7  -1 302.082 5.65382  20
  -2  -7  -1 299.572 6.61449  14
  -2  -7  -1 287.228 5.40050  21
  -2  -7  -1 293.388 5.38979  21
  -2  -7  -1 296.075 6.37521  11
  -2  -7  -1 301.442 6.41613   9
  -2  -7  -1 294.024 6.14799   3
  -2  -7  -1 302.459 6.19999   8
   2   7   1 304.545 5.41726  18
   2   7   1 298.326 6.82779   7
   2   7   1 297.526 5.81095   4
   2   7   1 301.459 5.48634  18
   2   7   1 286.366 5.77963   6
   2   7   1 290.971 5.21304   2
   2   7   1 300.573 6.93898  12
   2   7   1 303.991 5.30871   2
   2   7   1 290.389 6.21524  13
   2   7   1 275.903 5.79462  10
  -3  -7  -1 117.921 3.12558   4
  -3  -7  -1 119.007 2.91431  21
  -3  -7  -1 117.454 3.14302  17
  -3  -7  -1 118.953 3.04904  20
  -3  -7  -1 118.201 3.50493  19
  -3  -7  -1 114.508 4.23567  11
  -3  -7  -1 121.216 3.24454   3
  -3  -7  -1 119.298 3.37495   8
  -3  -7  -1 117.197 5.04735  14
   3   7   1 116.352 2.71411   2
   3   7   1 119.141 2.79318  21
   3   7   1 117.160 2.53987  10
   3   7   1 116.361 2.87311   6
   3   7   1 116.496 3.15430  17
   3   7   1 117.640 3.71706   7
   3   7   1 120.024 2.70894  21
   3   7   1 117.355 2.93708  13
   3   7   1 115.864 2.60272  10
   3   7   1 119.557 4.02389  12
   3   7   1 121.584 3.11268  18
   3   7   1 119.326 3.15698  18
   3   7   1 120.114 2.89610   2
  -4  -7  -1 265.442 5.84259  20
  -4  -7  -1 264.107 5.79237  21
  -4  -7  -1 265.139 5.98139   4
  -4  -7  -1 261.918 6.39094  14
  -4  -7  -1 264.591 5.85069   3
  -4  -7  -1 276.134 5.39941  17
  -4  -7  -1 262.515 6.18257  11
  -4  -7  -1 265.219 6.18072   8
  -4  -7  -1 260.059 4.79255  15
   4   7   1 263.487 5.77756   2
   4   7   1 278.327 7.15043  12
   4   7   1 254.993 5.43528   6
   4   7   1 262.617 6.53702   7
   4   7   1 260.289 6.08381  18
   4   7   1 257.323 5.35604  17
   4   7   1 269.465 6.20780  18
   4   7   1 254.481 4.71636  10
   4   7   1 270.028 5.74210  21
   4   7   1 261.328 4.82568  13
   4   7   1 266.294 4.69304  10
   4   7   1 249.753 5.50200  21
  -5  -7  -1 201.705 5.83153  21
  -5  -7  -1 203.230 5.37623   8
  -5  -7  -1 201.054 5.61475  18
  -5  -7  -1 204.435 5.54187  14
  -5  -7  -1 202.041 5.14693  20
  -5  -7  -1 197.667 4.52414  15
  -5  -7  -1 207.678 4.28982  15
  -5  -7  -1 195.506 5.25906  11
  -5  -7  -1 201.946 5.02868   3
   5   7   1 203.110 6.29656  12
   5   7   1 209.750 5.93591   7
   5   7   1 211.313 5.35032   2
   5   7   1 201.524 4.82678   6
   5   7   1 195.587 3.99116  10
   5   7   1 218.354 5.85596  18
   5   7   1 209.993 5.27293  21
   5   7   1 195.115 5.61308  18
   5   7   1 201.175 5.06109  21
  -6  -7  -1 85.9398 3.94201  18
  -6  -7  -1 84.8550 3.38666   8
  -6  -7  -1 90.2214 3.19124   3
  -6  -7  -1 90.8589 3.35535  20
  -6  -7  -1 82.1471 2.56242   2
  -6  -7  -1 88.9405 3.32129  11
  -6  -7  -1 91.1754 3.46890  21
  -6  -7  -1 86.3125 2.50807   2
  -6  -7  -1 89.6100 2.70653  15
   6   7   1 88.9050 4.14345  12
   6   7   1 93.6699 3.94880  18
   6   7   1 94.9622 3.82121   7
   6   7   1 86.7695 3.84668  18
   6   7   1 89.0809 3.08902   6
   6   7   1 92.8726 3.55214   2
   6   7   1 83.3854 3.23309  21
   6   7   1 87.8165 2.42775  10
   6   7   1 96.0088 3.57649  21
  -7  -7  -1 7.03165 1.21051   3
  -7  -7  -1 3.77260 0.97613   8
  -7  -7  -1 6.82238 1.13944  11
  -7  -7  -1 3.49548 1.02295  21
  -7  -7  -1 4.62517 1.29525  18
  -7  -7  -1 5.48209 0.82664   2
   7   7   1 5.71441 0.98536   6
   7   7   1 5.28472 1.28348   2
   7   7   1 4.10888 1.18433   7
   7   7   1 7.38607 1.60275  12
   7   7   1 5.03180 1.16512  21
   7   7   1 6.39699 1.42822  18
  -8  -7  -1 1.80632 0.90820  20
  -8  -7  -1 2.88763 1.00042   3
  -8  -7  -1 2.96227 1.00478   8
  -8  -7  -1 2.25589 0.80792  15
  -8  -7  -1 2.88779 0.88446  11
  -8  -7  -1 3.89936 1.13521  21
  -8  -7  -1 2.58776 0.74938   2
   8   7   1 3.83103 1.12061  21
   8   7   1 2.55282 1.30764  12
   8   7   1 4.22524 1.49211  18
   8   7   1 2.93287 1.16091   2
   8   7   1 2.24445 0.88415   6
  -9  -7  -1 7.05679 1.56083  21
  -9  -7  -1 8.50394 1.64971   3
  -9  -7  -1 8.41541 1.66275   8
  -9  -7  -1 7.59443 1.51746  15
   9   7   1 8.80564 1.82077   7
   9   7   1 6.11389 1.80064  21
   9   7   1 9.10635 2.23858  18
   9   7   1 7.50087 1.55773   6
   9   7   1 8.28306 1.75370   2
   7  -8  -1 -0.5105 0.86102   4
   7  -8  -1 -1.6750 1.43201  21
   7  -8  -1 1.28053 1.32112   6
   7  -8  -1 -0.1171 0.87078  19
   7  -8  -1 2.52504 0.91592   2
   7  -8  -1 0.04712 0.85420   9
  -7   8   1 0.27962 0.99242   5
  -7   8   1 0.85266 0.95468  21
  -7   8   1 1.64842 0.79027  20
  -7   8   1 0.68360 0.80207   2
  -7   8   1 1.39858 1.35184  18
  -7   8   1 1.36582 1.43732  10
  -7   8   1 0.44676 1.30796  13
   6  -8  -1 47.9044 3.28204  21
   6  -8  -1 48.9764 3.60758   6
   6  -8  -1 50.8868 2.86872   4
   6  -8  -1 51.9660 2.55733  14
   6  -8  -1 44.3222 2.80359   9
   6  -8  -1 47.0499 2.25792   2
   6  -8  -1 45.7363 2.99576  19
  -6   8   1 50.8049 3.63194  18
  -6   8   1 56.0052 3.19418   5
  -6   8   1 46.0126 3.82068  10
  -6   8   1 50.2743 2.41487  20
  -6   8   1 52.9313 3.12704  21
  -6   8   1 50.9086 2.95986   2
  -6   8   1 53.1141 4.00048  13
   5  -8  -1 105.007 3.61568  14
   5  -8  -1 107.606 4.85976   6
   5  -8  -1 99.1392 3.09484   2
   5  -8  -1 106.400 5.32838  21
   5  -8  -1 111.733 4.26514   9
   5  -8  -1 103.542 3.85943   4
   5  -8  -1 104.392 4.19595  19
  -5   8   1 110.690 4.20333   5
  -5   8   1 105.470 4.10158  21
  -5   8   1 98.1139 4.67539  18
  -5   8   1 105.231 5.15323  10
  -5   8   1 108.974 5.28700  13
  -5   8   1 111.823 4.15573   2
  -5   8   1 107.197 3.43626  20
   4  -8  -1 61.2467 2.58894  14
   4  -8  -1 65.7309 2.71221   4
   4  -8  -1 63.7814 2.00640   2
   4  -8  -1 58.2501 1.92722   2
   4  -8  -1 66.5546 3.51168  19
   4  -8  -1 60.8496 3.39381   6
   4  -8  -1 62.6388 3.07698  21
   4  -8  -1 63.9078 3.01022   9
  -4   8   1 71.2979 2.91998   2
  -4   8   1 63.8611 4.54807  13
  -4   8   1 69.3809 3.92480  10
  -4   8   1 59.2039 2.93047  21
  -4   8   1 67.1099 4.32941  18
  -4   8   1 66.8952 2.92073   5
  -4   8   1 64.6602 2.31205  20
  -4   8   1 64.2128 4.30903  18
  -4   8   1 67.1015 2.89477  21
   3  -8  -1 12.6793 0.57725   2
   3  -8  -1 16.0820 1.43687  18
   3  -8  -1 13.3062 1.57229   9
   3  -8  -1 11.8399 1.09794   4
   3  -8  -1 15.3453 1.41303  21
   3  -8  -1 13.7667 0.62829   2
   3  -8  -1 10.7470 1.57136  17
   3  -8  -1 13.6826 1.18887  14
   3  -8  -1 13.6092 1.82168   6
   3  -8  -1 13.1297 1.34475  19
  -3   8   1 11.9464 1.82631  13
  -3   8   1 14.2198 2.00240  10
  -3   8   1 14.6579 1.40684   2
  -3   8   1 12.5954 1.45375   5
  -3   8   1 11.6229 0.88919  20
  -3   8   1 11.8902 0.71506  12
  -3   8   1 10.9914 1.21565  21
  -3   8   1 12.9702 1.48064  18
  -3   8   1 12.4646 1.17046  21
  -3   8   1 13.9011 1.46620  18
   2  -8  -1 14.1844 1.17972  21
   2  -8  -1 15.9393 1.45138   9
   2  -8  -1 18.1174 1.15731   4
   2  -8  -1 14.8920 1.33709  19
   2  -8  -1 15.7512 0.91354  11
   2  -8  -1 17.4789 1.60130   6
   2  -8  -1 16.7641 1.63333  17
  -2   8   1 13.1467 1.10777  21
  -2   8   1 13.8576 1.61829  10
  -2   8   1 15.5164 1.20200   5
  -2   8   1 15.8826 1.24386  21
  -2   8   1 13.1351 1.06079   2
  -2   8   1 12.2575 1.78589  13
  -2   8   1 13.1434 0.77006  20
  -2   8   1 14.6455 0.75578  12
  -2   8   1 14.9714 1.29927  18
  -2   8   1 15.5948 1.36803  18
   1  -8  -1 86.9508 2.54532  21
   1  -8  -1 94.0707 3.47228  17
   1  -8  -1 90.4198 2.62736  18
   1  -8  -1 89.6410 2.54188  11
   1  -8  -1 88.2016 3.06262  19
   1  -8  -1 92.6159 2.50443   4
   1  -8  -1 86.1584 3.16753   9
   1  -8  -1 89.2560 2.96188  14
   1  -8  -1 89.1681 3.19412   6
  -1   8   1 91.5360 2.40671  21
  -1   8   1 88.4478 2.26305  21
  -1   8   1 91.4524 2.35052  12
  -1   8   1 78.1679 2.41774  20
  -1   8   1 92.6644 3.60047  10
  -1   8   1 90.1948 2.66297   5
  -1   8   1 88.6566 1.80900  16
  -1   8   1 90.5735 2.69570  18
  -1   8   1 91.6351 2.77749  18
  -1   8   1 89.1900 3.66275  13
  -1   8   1 88.1796 1.94023  20
  -1   8   1 81.8960 2.99468   2
   0  -8  -1 11.7722 1.16252   3
   0  -8  -1 10.3780 0.62726  18
   0  -8  -1 11.3090 0.66008  21
   0  -8  -1 12.3148 0.96152  11
   0  -8  -1 10.8444 1.09294  19
   0  -8  -1 11.1642 1.21714  17
   0  -8  -1 10.5624 0.91674   8
   0  -8  -1 11.0987 1.05717  14
   0  -8  -1 12.8048 1.21173   9
   0  -8  -1 13.0850 1.12692   6
   0  -8  -1 10.6260 0.76054   4
   0   8   1 10.2337 0.60844   2
   0   8   1 9.50015 0.47733  20
   0   8   1 9.88910 0.75134   4
   0   8   1 11.3194 1.29209   7
   0   8   1 10.3151 1.16614  10
   0   8   1 11.3202 0.73604  18
   0   8   1 11.6283 1.48033  13
   0   8   1 10.2047 0.66888  18
   0   8   1 11.6304 0.81736  12
   0   8   1 10.5863 0.57581   2
   0   8   1 10.7396 0.79585  16
   0   8   1 10.9624 0.80488  15
   0   8   1 10.3762 0.82952   5
  -1  -8  -1 64.9992 1.86800   4
  -1  -8  -1 59.2915 2.12353   8
  -1  -8  -1 63.0092 2.62077  14
  -1  -8  -1 58.5599 1.54214  21
  -1  -8  -1 61.0929 2.49617  17
  -1  -8  -1 58.0834 1.33410  21
  -1  -8  -1 63.3415 2.27757  11
  -1  -8  -1 61.2800 1.57279  20
  -1  -8  -1 59.1637 2.27965   3
  -1  -8  -1 61.1489 2.14033   6
   1   8   1 61.2514 1.54471  20
   1   8   1 59.9669 2.35362  10
   1   8   1 58.8557 2.13454   6
   1   8   1 61.3993 2.71017   7
   1   8   1 61.4292 2.19192  16
   1   8   1 61.2864 1.88173   4
   1   8   1 60.5542 1.91585   5
   1   8   1 62.4191 2.59710  13
   1   8   1 62.2397 1.30762   2
   1   8   1 61.2315 1.56346  15
   1   8   1 62.2057 1.28383   2
  -2  -8  -1 181.726 4.32183   8
  -2  -8  -1 173.516 4.50904   9
  -2  -8  -1 172.991 4.46163  17
  -2  -8  -1 150.999 3.55827  21
  -2  -8  -1 172.676 3.84326   4
  -2  -8  -1 157.584 4.53245  14
  -2  -8  -1 175.366 3.65166  20
  -2  -8  -1 167.613 4.51585  19
  -2  -8  -1 173.324 4.27344   3
  -2  -8  -1 168.102 3.25606  21
   2   8   1 172.199 3.12906  18
   2   8   1 165.644 3.12144   2
   2   8   1 165.779 4.36996  13
   2   8   1 171.641 3.17500  18
   2   8   1 166.309 3.83158   5
   2   8   1 170.711 4.89602  12
   2   8   1 171.723 4.88040   7
   2   8   1 169.531 3.19542   2
   2   8   1 162.299 3.88816   6
   2   8   1 156.228 3.96324  10
   2   8   1 164.056 3.58344  20
  -3  -8  -1 15.8891 1.30409  19
  -3  -8  -1 14.8128 1.22552   8
  -3  -8  -1 15.2603 1.35257  14
  -3  -8  -1 13.5344 1.10675   3
  -3  -8  -1 14.0888 1.14554  17
  -3  -8  -1 14.9280 1.24611  11
  -3  -8  -1 15.5825 1.05752   4
  -3  -8  -1 13.1742 0.84685  18
  -3  -8  -1 13.7661 0.95937  20
   3   8   1 12.9122 0.64895  21
   3   8   1 12.9783 1.04193  13
   3   8   1 13.5508 0.74728   2
   3   8   1 14.1210 0.71014  21
   3   8   1 14.5209 0.89093   2
   3   8   1 15.3327 0.97775  18
   3   8   1 14.3974 1.36375   7
   3   8   1 12.8911 0.75754  10
   3   8   1 14.1854 1.51695  12
   3   8   1 12.9231 0.83103  10
   3   8   1 11.7449 1.31026   6
  -4  -8  -1 4.04984 0.85280  11
  -4  -8  -1 4.88404 0.77852  20
  -4  -8  -1 4.23203 0.73389  18
  -4  -8  -1 4.69429 0.83288   4
  -4  -8  -1 5.52288 0.86797   3
  -4  -8  -1 3.57061 0.84715  14
  -4  -8  -1 4.34596 0.74886  17
  -4  -8  -1 4.58540 0.88586   8
  -4  -8  -1 4.61689 0.70619  21
   4   8   1 4.64296 0.45463  10
   4   8   1 5.11685 0.86212  18
   4   8   1 3.89843 1.06266  12
   4   8   1 5.38640 0.66383  21
   4   8   1 5.83471 0.68163   6
   4   8   1 5.12990 1.07392   7
   4   8   1 4.84876 0.43444  10
   4   8   1 4.60554 0.68452  21
   4   8   1 5.48208 0.59605  13
   4   8   1 4.60318 0.69434   6
   4   8   1 5.93762 0.92660  18
   4   8   1 5.46599 0.82153   2
  -5  -8  -1 39.2845 1.95383  21
  -5  -8  -1 34.8895 2.05238  11
  -5  -8  -1 35.1474 2.06817   8
  -5  -8  -1 35.7791 1.23498  15
  -5  -8  -1 34.1766 2.12012  14
  -5  -8  -1 36.7942 2.13479  18
  -5  -8  -1 34.4784 1.37425  15
  -5  -8  -1 37.5922 1.95265  20
   5   8   1 39.1877 2.02904   2
   5   8   1 36.6278 1.86366  21
   5   8   1 37.6491 2.18411  18
   5   8   1 34.7292 2.16303  18
   5   8   1 41.3691 1.84411  21
   5   8   1 35.9538 2.25626   7
   5   8   1 37.1191 2.66721  12
   5   8   1 38.1517 1.66387   6
   5   8   1 33.9879 0.86018  10
  -6  -8  -1 78.2143 3.20466  21
  -6  -8  -1 81.1391 1.98460   2
  -6  -8  -1 88.0240 2.12905   2
  -6  -8  -1 79.0838 3.25923  11
  -6  -8  -1 83.8428 3.25231  20
  -6  -8  -1 78.6355 3.37445   8
  -6  -8  -1 82.2163 3.11197   3
  -6  -8  -1 82.3736 2.41056  15
  -6  -8  -1 80.1818 3.53865  18
   6   8   1 76.0139 3.51576  18
   6   8   1 84.0031 4.11922  12
   6   8   1 81.4672 3.62535  18
   6   8   1 76.5880 1.76527  10
   6   8   1 77.4041 2.78684   6
   6   8   1 79.2279 3.18488  21
   6   8   1 76.7284 2.96950  21
   6   8   1 80.5720 3.29204   2
   6   8   1 86.8862 3.75278   7
  -7  -8  -1 29.0973 2.21218   8
  -7  -8  -1 30.3357 2.07781  11
  -7  -8  -1 32.2447 1.40350   2
  -7  -8  -1 32.9391 2.22665  20
  -7  -8  -1 29.3575 2.05145   3
  -7  -8  -1 35.2836 2.30006  21
  -7  -8  -1 28.7177 1.61178  15
   7   8   1 27.7275 2.69924  12
   7   8   1 29.1660 1.76211   6
   7   8   1 33.5785 2.66788  18
   7   8   1 31.6865 2.37650   7
   7   8   1 36.7669 2.43276   2
   7   8   1 30.6805 2.22000  21
  -8  -8  -1 0.65713 0.88137   3
  -8  -8  -1 -0.5859 0.60131  20
  -8  -8  -1 0.52287 0.52717   2
  -8  -8  -1 -0.1896 0.65240  15
  -8  -8  -1 1.77657 0.91002   8
  -8  -8  -1 -0.0945 0.77294  21
   8   8   1 1.61924 0.95010   2
   8   8   1 0.82011 0.86015  21
   8   8   1 1.16874 1.14296  12
   8   8   1 3.03916 1.23400  18
   8   8   1 1.88241 0.87338   6
  -9  -8  -1 22.0095 2.21182   3
  -9  -8  -1 16.3970 2.23490   8
  -9  -8  -1 24.3010 3.65753  21
  -9  -8  -1 16.7595 2.00927  11
  -9  -8  -1 18.1882 2.35874  20
  -9  -8  -1 23.7101 2.28669  15
   9   8   1 24.4381 3.18223  12
   9   8   1 22.8483 2.67818  21
   9   8   1 25.3495 3.02150  18
   9   8   1 20.8671 2.41867   7
   9   8   1 23.3746 2.86484   2
   6  -9  -1 2.17806 1.02932   9
   6  -9  -1 2.49332 0.89040  14
   6  -9  -1 3.72931 1.50056  21
   6  -9  -1 2.85213 1.20425  19
  -6   9   1 0.68817 1.05376   5
  -6   9   1 1.03938 1.30786  10
  -6   9   1 1.81911 1.28491  18
  -6   9   1 3.81558 2.53301  13
  -6   9   1 1.62042 0.96953   2
  -6   9   1 1.56582 0.97902  21
  -6   9   1 1.90211 0.75102  20
   5  -9  -1 2.15991 0.81725   9
   5  -9  -1 -0.5064 0.62517   4
   5  -9  -1 1.56197 1.18505   6
   5  -9  -1 2.56493 0.98268  21
   5  -9  -1 1.05485 0.73254  14
   5  -9  -1 0.73913 0.51493   2
   5  -9  -1 0.76868 0.83877  19
  -5   9   1 2.60636 1.25628  18
  -5   9   1 1.23747 0.82405  21
  -5   9   1 2.00897 1.37838  13
  -5   9   1 2.16004 0.87121   2
  -5   9   1 3.85400 1.43934  10
  -5   9   1 2.03044 0.59243  20
   4  -9  -1 26.3319 1.74504  14
   4  -9  -1 23.0541 2.00206   9
   4  -9  -1 26.9599 2.43937   6
   4  -9  -1 24.0011 1.69293   4
   4  -9  -1 23.0875 1.89043  21
   4  -9  -1 23.0549 1.97454  19
  -4   9   1 23.8431 2.08864  18
  -4   9   1 24.8141 1.37771  20
  -4   9   1 25.5430 2.63690  13
  -4   9   1 23.5016 2.08209  21
  -4   9   1 23.9028 1.87185   5
  -4   9   1 23.2035 1.78208   2
  -4   9   1 23.3523 2.48149  10
   3  -9  -1 37.5339 2.49677  17
   3  -9  -1 36.7535 2.76022   4
   3  -9  -1 39.3536 2.04671  14
   3  -9  -1 33.9109 3.01660  18
   3  -9  -1 36.6303 2.54532   6
   3  -9  -1 36.3176 2.28833   9
   3  -9  -1 35.5098 2.24399  19
  -3   9   1 34.9036 2.19927  18
  -3   9   1 30.5068 2.67292  13
  -3   9   1 37.7410 2.09326   5
  -3   9   1 35.3181 1.92462   2
  -3   9   1 36.4716 2.79657  10
  -3   9   1 38.1021 1.48237  20
  -3   9   1 34.1788 3.13865  21
  -3   9   1 33.5112 1.79837  21
  -3   9   1 39.0996 2.41543  18
   2  -9  -1 191.268 5.68915   6
   2  -9  -1 188.834 4.80562  21
   2  -9  -1 185.026 5.02251  14
   2  -9  -1 198.245 5.92470  17
   2  -9  -1 190.205 4.50905   4
   2  -9  -1 195.099 5.57112   9
   2  -9  -1 189.804 4.93226  18
   2  -9  -1 182.282 5.28368  19
   2  -9  -1 190.340 4.20939  11
  -2   9   1 171.454 5.68117  21
  -2   9   1 190.244 6.16731  10
  -2   9   1 184.179 3.79949  20
  -2   9   1 187.822 5.02561  18
  -2   9   1 191.724 4.56133   2
  -2   9   1 191.673 6.35843  13
  -2   9   1 193.590 4.84352   5
  -2   9   1 185.486 5.10804  18
  -2   9   1 192.402 4.40993  21
  -2   9   1 178.678 3.76788  12
  -2   9   1 181.055 4.12416  20
   1  -9  -1 265.161 5.67671  11
   1  -9  -1 266.216 5.48576   4
   1  -9  -1 263.057 6.45488  19
   1  -9  -1 263.849 6.68693   9
   1  -9  -1 274.274 7.41452   6
   1  -9  -1 267.451 7.00453  17
   1  -9  -1 262.027 6.32624  14
   1  -9  -1 256.181 5.47745  18
  -1   9   1 262.771 4.98166  21
  -1   9   1 266.157 5.76353  18
  -1   9   1 238.400 6.92088  10
  -1   9   1 258.214 5.09469  21
  -1   9   1 259.746 5.65178  18
  -1   9   1 250.522 5.18998  12
  -1   9   1 264.640 4.65740  20
  -1   9   1 258.698 5.30870   2
  -1   9   1 278.424 7.52410  13
  -1   9   1 255.064 5.15520  20
  -1   9   1 261.312 5.73047   5
  -1   9   1 259.584 4.53950  16
   0  -9  -1 513.175 10.8947  17
   0  -9  -1 509.096 10.5515   3
   0  -9  -1 506.393 9.80840   8
   0  -9  -1 496.796 8.81372  21
   0  -9  -1 503.520 9.21123   4
   0  -9  -1 496.247 10.3234  14
   0  -9  -1 524.686 10.6890   9
   0  -9  -1 511.121 9.83682  11
   0  -9  -1 509.493 10.3968  19
   0  -9  -1 510.689 10.2120   6
   0   9   1 480.389 8.98230   4
   0   9   1 501.310 8.52695  18
   0   9   1 475.480 9.12289  15
   0   9   1 485.440 9.00821  18
   0   9   1 496.441 10.8086   7
   0   9   1 484.567 9.09457   5
   0   9   1 494.807 10.9194  13
   0   9   1 462.880 10.2709  16
   0   9   1 484.530 8.45623   2
   0   9   1 478.632 8.09125  20
   0   9   1 484.144 10.4622  10
  -1  -9  -1 37.1281 1.99550  14
  -1  -9  -1 39.4545 2.05808   9
  -1  -9  -1 37.8814 1.44275   4
  -1  -9  -1 34.5939 2.16785   3
  -1  -9  -1 41.5148 2.22080  17
  -1  -9  -1 37.1885 1.76640   8
  -1  -9  -1 37.2542 2.00035  19
  -1  -9  -1 39.3965 1.87863  11
  -1  -9  -1 36.7178 1.75825   6
   1   9   1 35.6158 2.67547   7
   1   9   1 35.9314 1.13727  20
   1   9   1 36.1799 2.00084  12
   1   9   1 37.3993 1.47682   4
   1   9   1 35.5953 1.55622   5
   1   9   1 37.0422 1.96102  10
   1   9   1 37.2528 2.18164  13
   1   9   1 38.7812 1.01889   2
   1   9   1 40.3318 1.33224  15
   1   9   1 37.2677 1.78301  16
  -2  -9  -1 492.139 9.96655   3
  -2  -9  -1 496.208 10.2750  19
  -2  -9  -1 501.192 10.0399   8
  -2  -9  -1 514.488 10.3584   9
  -2  -9  -1 505.257 9.01634  20
  -2  -9  -1 504.810 9.28769   4
  -2  -9  -1 498.448 10.4811  14
  -2  -9  -1 509.156 10.1900  11
   2   9   1 475.663 8.24055   2
   2   9   1 494.405 8.33822   2
   2   9   1 493.389 10.1363  16
   2   9   1 512.341 10.7857   7
   2   9   1 472.465 9.23878   6
   2   9   1 474.707 9.57994  10
   2   9   1 516.950 10.7557  12
   2   9   1 481.757 8.82877  20
   2   9   1 494.225 10.1108  13
   2   9   1 498.412 9.25767   5
  -3  -9  -1 35.8538 1.62320   4
  -3  -9  -1 35.9213 2.01993  19
  -3  -9  -1 35.4640 1.99059  11
  -3  -9  -1 36.7685 1.91230   8
  -3  -9  -1 37.2830 1.55849  20
  -3  -9  -1 39.2587 2.20958  14
  -3  -9  -1 36.2122 1.85621   3
  -3  -9  -1 36.8816 1.92116  17
  -3  -9  -1 36.3122 1.27331  21
   3   9   1 37.2979 2.24760   7
   3   9   1 33.6956 1.52812   6
   3   9   1 37.9193 1.32519  18
   3   9   1 33.8975 1.22116   2
   3   9   1 38.8122 1.42405   2
   3   9   1 36.2763 1.43595  10
   3   9   1 34.9403 2.28941  12
   3   9   1 37.5508 1.63526  10
   3   9   1 38.8892 1.36177  18
   3   9   1 35.9829 1.74851  13
  -4  -9  -1 17.4236 1.45602   8
  -4  -9  -1 17.5826 1.57608  14
  -4  -9  -1 17.7291 1.22810  20
  -4  -9  -1 13.1626 1.13103  18
  -4  -9  -1 15.0471 1.39785  11
  -4  -9  -1 17.3468 1.29990  17
  -4  -9  -1 18.1725 1.34635   4
  -4  -9  -1 17.5966 2.44659   3
   4   9   1 16.8041 1.17766   2
   4   9   1 17.1535 1.23326  18
   4   9   1 16.7078 0.97225  21
   4   9   1 17.1795 1.09310   6
   4   9   1 15.4624 0.78225  10
   4   9   1 19.2756 1.99165  12
   4   9   1 17.3642 1.15112  13
   4   9   1 17.6472 0.81970  10
   4   9   1 16.7215 1.01785   6
   4   9   1 21.8098 3.43268   7
   4   9   1 18.3924 0.93709  21
   4   9   1 17.6774 1.30592  18
  -5  -9  -1 8.69890 1.38243  14
  -5  -9  -1 8.33381 1.07008  21
  -5  -9  -1 8.08547 1.16063   3
  -5  -9  -1 9.65928 1.35721   8
  -5  -9  -1 9.22089 1.38712  18
  -5  -9  -1 7.36779 1.07823  20
  -5  -9  -1 7.77568 1.24703  11
   5   9   1 10.6945 1.76798  12
   5   9   1 6.20005 0.81046   6
   5   9   1 8.74447 1.22957  18
   5   9   1 7.27302 0.89500   6
   5   9   1 10.0332 1.28368  18
   5   9   1 7.92467 0.96474  21
   5   9   1 10.2996 1.48594   7
  -6  -9  -1 16.6562 0.99994  15
  -6  -9  -1 17.1891 2.01968  11
  -6  -9  -1 17.5308 1.77877  14
  -6  -9  -1 16.1944 1.54359  20
  -6  -9  -1 15.7921 1.46442   3
  -6  -9  -1 16.5723 1.69018   8
  -6  -9  -1 17.6663 1.55484  21
   6   9   1 14.2227 1.48698   2
   6   9   1 13.9769 2.04931  12
   6   9   1 20.8603 1.80821  18
   6   9   1 15.1871 1.19830   6
   6   9   1 20.4157 1.88852   7
   6   9   1 21.5318 1.88138  18
   6   9   1 14.2743 1.41271  21
  -7  -9  -1 20.4393 1.72542   3
  -7  -9  -1 17.7817 1.83860   8
  -7  -9  -1 20.5000 1.89025  21
  -7  -9  -1 19.9740 1.87179  11
  -7  -9  -1 18.3534 1.28147  15
  -7  -9  -1 17.2474 1.97072  20
   7   9   1 22.3622 2.10837   7
   7   9   1 18.6155 1.41046   6
   7   9   1 20.1508 1.85549  21
   7   9   1 17.9508 1.86570   2
   7   9   1 14.6281 2.28922  12
  -8  -9  -1 36.6381 2.59225  20
  -8  -9  -1 31.5310 2.93097   3
  -8  -9  -1 36.5569 2.51772  11
  -8  -9  -1 33.3978 2.66424   8
   8   9   1 44.5509 3.26104  18
   8   9   1 35.9191 2.72886   2
   8   9   1 38.4001 3.47794  12
   8   9   1 35.5275 2.65091  21
   8   9   1 38.0814 2.84724   7
   5 -10  -1 14.0990 1.88049   9
   5 -10  -1 16.3214 2.09903  19
   5 -10  -1 14.0882 2.21365   6
   5 -10  -1 17.2528 1.80513   4
   5 -10  -1 18.1296 1.72370  14
  -5  10   1 15.2569 2.72080  13
  -5  10   1 18.7035 1.80097  21
  -5  10   1 17.5981 2.75488  10
  -5  10   1 20.7868 2.02925   5
  -5  10   1 18.4175 2.46697  18
  -5  10   1 20.3280 1.89163   2
   4 -10  -1 14.4490 1.90500  19
   4 -10  -1 15.5730 2.34015   6
   4 -10  -1 11.0534 1.71115   9
   4 -10  -1 12.7122 1.39109  14
   4 -10  -1 10.3289 1.30248   4
   4 -10  -1 11.9032 1.74557  21
  -4  10   1 12.4826 2.17997  10
  -4  10   1 13.0017 1.62715   5
  -4  10   1 10.6156 1.43783   2
  -4  10   1 10.8773 1.75196  18
  -4  10   1 10.6396 1.40973  21
  -4  10   1 11.1965 2.18920  13
  -4  10   1 12.6974 1.02037  20
   3 -10  -1 51.0797 2.47550  14
   3 -10  -1 49.9675 2.75589  19
   3 -10  -1 46.2100 2.79346   9
   3 -10  -1 49.8850 3.10722   6
   3 -10  -1 51.3184 2.23180   4
   3 -10  -1 47.5717 2.52498  21
  -3  10   1 51.1184 2.50119   5
  -3  10   1 54.5422 2.83146  18
  -3  10   1 47.4823 2.65522  18
  -3  10   1 50.6284 2.36635   2
  -3  10   1 49.5066 1.69383  20
  -3  10   1 49.2443 2.19548  21
  -3  10   1 50.5898 3.56888  13
  -3  10   1 56.3460 3.59164  10
   2 -10  -1 62.6738 2.67426  18
   2 -10  -1 66.1881 2.19481  11
   2 -10  -1 71.1705 3.52084  17
   2 -10  -1 69.8183 2.39779   4
   2 -10  -1 61.8352 2.51717  21
   2 -10  -1 67.2913 3.21107   9
   2 -10  -1 65.7097 2.81458  14
   2 -10  -1 71.9283 3.37160   6
   2 -10  -1 66.5718 3.03189  19
  -2  10   1 68.4946 2.45710   2
  -2  10   1 61.1253 1.76537  12
  -2  10   1 63.5653 1.68065  20
  -2  10   1 61.5075 1.68677  20
  -2  10   1 73.5770 2.87585  18
  -2  10   1 64.9478 2.32622  21
  -2  10   1 66.9604 2.11038  12
  -2  10   1 67.4259 3.80918  13
  -2  10   1 68.4786 3.63236  10
  -2  10   1 66.2069 2.18554  21
  -2  10   1 60.7025 2.60165  18
   1 -10  -1 88.7752 2.59722   4
   1 -10  -1 86.6650 3.30493  14
   1 -10  -1 85.3461 3.26488  21
   1 -10  -1 92.2062 2.86362  11
   1 -10  -1 88.2826 3.42943  19
   1 -10  -1 93.2534 3.90093  17
   1 -10  -1 93.0567 3.66693   9
   1 -10  -1 85.7089 3.46381   6
  -1  10   1 83.4821 1.86446  21
  -1  10   1 87.1597 3.88287   7
  -1  10   1 86.6412 2.82478  12
  -1  10   1 90.5556 4.18644  13
  -1  10   1 87.1490 2.64355  18
  -1  10   1 93.0799 2.59120   2
  -1  10   1 86.5201 1.77993  20
  -1  10   1 84.0647 2.52115  12
  -1  10   1 87.9999 1.73341  16
  -1  10   1 90.5833 3.96737  10
  -1  10   1 85.1909 1.70299  16
  -1  10   1 88.0428 2.74159  18
  -1  10   1 88.7414 2.89224   5
  -1  10   1 85.3881 1.79482  20
   0 -10  -1 295.672 7.06907  14
   0 -10  -1 282.280 7.05362  19
   0 -10  -1 293.362 6.88527   6
   0 -10  -1 288.890 7.55238  17
   0 -10  -1 292.368 5.85364   4
   0 -10  -1 298.492 7.35444   3
   0 -10  -1 286.953 6.51126  11
   0 -10  -1 293.756 6.53012   8
   0 -10  -1 286.662 7.29395   9
   0  10   1 295.021 7.52443  10
   0  10   1 285.486 5.78857  16
   0  10   1 287.093 4.94119  20
   0  10   1 292.562 6.72013  12
   0  10   1 292.366 7.87311  13
   0  10   1 300.118 7.86999   7
   0  10   1 288.327 5.48596   2
   0  10   1 271.719 5.49648   2
   0  10   1 286.296 6.12793   5
  -1 -10  -1 280.450 7.01812   9
  -1 -10  -1 282.688 5.68095   4
  -1 -10  -1 285.957 6.37808   6
  -1 -10  -1 284.831 6.98827  14
  -1 -10  -1 287.166 7.24892  17
  -1 -10  -1 276.993 6.38138   8
  -1 -10  -1 266.412 6.75443  19
  -1 -10  -1 292.473 6.93353   3
  -1 -10  -1 273.678 6.50231  11
   1  10   1 284.954 6.88440  12
   1  10   1 275.912 7.22622  13
   1  10   1 279.708 7.43632   7
   1  10   1 274.728 4.93099   2
   1  10   1 276.027 6.22648  16
   1  10   1 280.727 5.85796   5
   1  10   1 280.682 6.85692  10
   1  10   1 262.397 5.01034  20
   1  10   1 267.124 5.10964  15
   1  10   1 267.337 4.88228   2
  -2 -10  -1 170.251 4.99478   9
  -2 -10  -1 173.399 3.77817  20
  -2 -10  -1 174.551 5.00358  19
  -2 -10  -1 169.373 4.79474  11
  -2 -10  -1 172.821 4.04113   4
  -2 -10  -1 176.396 4.80450   3
  -2 -10  -1 169.936 5.08561  14
  -2 -10  -1 175.280 5.09453  17
  -2 -10  -1 168.115 4.60645   8
   2  10   1 157.290 3.58736  20
   2  10   1 162.672 4.70448  16
   2  10   1 165.443 5.09899  12
   2  10   1 163.229 5.27140   7
   2  10   1 159.617 3.20288   2
   2  10   1 162.292 3.12390   2
   2  10   1 165.638 4.48508  10
   2  10   1 172.849 4.95784  13
   2  10   1 165.782 4.04667   5
  -3 -10  -1 48.1779 2.24864   3
  -3 -10  -1 46.2936 1.34736  21
  -3 -10  -1 49.7351 2.40555  17
  -3 -10  -1 49.6228 1.84857  20
  -3 -10  -1 44.1583 2.32831  11
  -3 -10  -1 46.8183 2.53868  14
  -3 -10  -1 46.0878 2.35151   9
  -3 -10  -1 46.7639 1.90992   4
  -3 -10  -1 45.4871 2.44260  19
  -3 -10  -1 48.4460 2.31476   8
   3  10   1 39.2748 1.33519   2
   3  10   1 42.2517 2.05697  13
   3  10   1 42.8348 1.79266  10
   3  10   1 38.9615 1.59754   6
   3  10   1 44.9518 2.58350   7
   3  10   1 42.4750 2.60646  12
   3  10   1 43.3962 1.52938   2
   3  10   1 42.5889 1.91737   5
  -4 -10  -1 10.0832 1.12803  20
  -4 -10  -1 10.7333 1.32568   3
  -4 -10  -1 11.0280 1.49257  11
  -4 -10  -1 13.3985 1.60639   8
  -4 -10  -1 9.47958 1.26737  17
  -4 -10  -1 12.3961 0.92334  21
  -4 -10  -1 10.6322 1.53918  14
   4  10   1 11.3058 1.37860   6
   4  10   1 11.1608 0.98924  13
   4  10   1 9.68029 0.84549   6
   4  10   1 11.1599 1.61911   7
   4  10   1 10.7328 1.81848  12
   4  10   1 12.4918 1.02322  18
   4  10   1 8.64014 0.72216  10
   4  10   1 11.1193 1.03960   2
  -5 -10  -1 36.1599 2.41877  11
  -5 -10  -1 36.0010 1.97112  20
  -5 -10  -1 37.2614 2.72347  14
  -5 -10  -1 31.7658 1.73221  21
  -5 -10  -1 36.5735 2.26202   8
  -5 -10  -1 34.1785 2.00765   3
   5  10   1 32.6470 1.86422  18
   5  10   1 35.3845 1.52905  21
   5  10   1 35.7343 1.48376  21
   5  10   1 37.6164 2.96479  12
   5  10   1 33.4938 1.45549   6
   5  10   1 34.9584 1.91780   2
   5  10   1 38.5308 2.46192   7
   5  10   1 33.8260 1.93386  18
  -6 -10  -1 26.8846 2.11758   8
  -6 -10  -1 25.8176 1.84708   3
  -6 -10  -1 23.7936 1.81513  21
  -6 -10  -1 26.3794 2.21530  14
  -6 -10  -1 24.9555 1.85097  20
  -6 -10  -1 30.7182 2.13113  11
   6  10   1 25.2048 1.38020   6
   6  10   1 24.5517 2.02157  18
   6  10   1 24.4443 1.99723  18
   6  10   1 28.5897 1.92772   2
   6  10   1 27.1463 1.71678  21
   6  10   1 24.4571 2.47633  12
   6  10   1 27.7467 2.25002   7
  -7 -10  -1 3.69427 1.07398   3
  -7 -10  -1 2.74831 1.09408   8
  -7 -10  -1 6.64445 1.33655  11
  -7 -10  -1 4.11337 1.09332  20
   7  10   1 4.60248 1.28313   7
   7  10   1 4.27611 1.27482  18
   7  10   1 3.56971 1.14058   2
   7  10   1 5.13141 1.59652  12
   7  10   1 4.84550 1.06476  21
  -8 -10  -1 4.97007 1.22429  20
  -8 -10  -1 5.83217 1.53605   8
  -8 -10  -1 6.61197 1.41585   3
  -8 -10  -1 8.15387 1.58700  11
   8  10   1 9.09116 1.76827  18
   8  10   1 7.32342 2.06589  12
   8  10   1 6.32267 1.57443   7
   8  10   1 4.51068 1.40944   2
   8  10   1 6.35600 1.33032  21
   5 -11  -1 78.0205 5.02230   6
   5 -11  -1 73.0691 3.95297  19
   5 -11  -1 75.2921 3.95160   4
   5 -11  -1 73.2553 3.35139  14
   5 -11  -1 68.0479 3.87840   9
  -5  11   1 71.6996 4.00226  18
  -5  11   1 73.9625 3.65817   5
  -5  11   1 71.6234 5.06721  13
  -5  11   1 76.0951 4.95579  10
  -5  11   1 66.5013 3.24592  21
  -5  11   1 73.0750 3.53114   2
   4 -11  -1 9.58154 1.93373   6
   4 -11  -1 5.19805 1.35361  19
   4 -11  -1 7.20110 1.40319   9
   4 -11  -1 6.32281 1.41780  14
   4 -11  -1 6.98608 1.16144   4
  -4  11   1 5.64146 1.83047  13
  -4  11   1 6.54774 1.24798   2
  -4  11   1 10.0446 1.27545  21
  -4  11   1 9.43141 1.58355  18
  -4  11   1 6.80433 1.84639  10
  -4  11   1 8.42975 1.40297   5
   3 -11  -1 31.4897 2.70196   6
   3 -11  -1 33.0405 2.39029  19
   3 -11  -1 33.6626 1.84562   4
   3 -11  -1 36.2128 2.23279  14
   3 -11  -1 32.8962 2.48826   9
  -3  11   1 34.3606 3.10846  13
  -3  11   1 33.1031 2.91115  10
  -3  11   1 32.7950 1.74028  21
  -3  11   1 31.8082 2.09177   5
  -3  11   1 32.1365 1.98321   2
  -3  11   1 31.8238 2.19737  18
   2 -11  -1 16.0919 1.53392  14
   2 -11  -1 13.5574 1.85614   9
   2 -11  -1 17.4730 1.28880   4
   2 -11  -1 16.4118 1.20474  11
   2 -11  -1 15.0807 1.88659   6
   2 -11  -1 12.7564 1.88246  17
   2 -11  -1 16.1943 1.69160  19
  -2  11   1 19.6004 1.59591  18
  -2  11   1 14.8699 2.45198  10
  -2  11   1 15.6310 2.25899  13
  -2  11   1 15.8753 1.00065  21
  -2  11   1 18.3123 1.33669   2
  -2  11   1 17.7245 1.52545   5
  -2  11   1 15.2815 0.80114  20
  -2  11   1 13.5176 1.01130  21
  -2  11   1 16.1992 0.97965  12
  -2  11   1 17.8504 1.47173  18
   1 -11  -1 27.5443 1.57517  11
   1 -11  -1 26.4905 1.92974  14
   1 -11  -1 30.5423 2.14337   6
   1 -11  -1 24.5370 1.35250  21
   1 -11  -1 30.8316 2.41646  17
   1 -11  -1 30.0344 1.43353   4
   1 -11  -1 27.4118 2.14833   9
  -1  11   1 25.4739 1.39145  18
  -1  11   1 24.4476 1.32764   2
  -1  11   1 26.5056 1.33613  18
  -1  11   1 25.8926 1.53505  12
  -1  11   1 27.8121 2.51821  13
  -1  11   1 24.8745 2.23587  10
  -1  11   1 25.0179 2.29572   7
  -1  11   1 28.4059 1.65813   5
   0 -11  -1 35.4662 2.48571  17
   0 -11  -1 31.7794 1.84279   8
   0 -11  -1 31.4385 1.40344   4
   0 -11  -1 30.0338 1.44444  21
   0 -11  -1 32.8689 2.15077  19
   0 -11  -1 34.0049 2.05769   6
   0 -11  -1 30.7243 2.18619   9
   0 -11  -1 31.4363 1.78164  11
   0 -11  -1 32.8995 2.09973  14
   0  11   1 33.9736 2.36952  10
   0  11   1 30.9031 1.61548   5
   0  11   1 31.1844 1.39788  16
   0  11   1 32.5345 2.44298   7
   0  11   1 31.8760 1.90161  12
   0  11   1 32.1266 1.33923  16
   0  11   1 32.8791 2.49428  13
  -1 -11  -1 177.625 4.76194   6
  -1 -11  -1 180.460 4.98651  11
  -1 -11  -1 180.021 5.28615   3
  -1 -11  -1 175.703 4.02583   4
  -1 -11  -1 175.171 5.59418  17
  -1 -11  -1 175.730 4.82143   8
  -1 -11  -1 172.026 5.22476  19
  -1 -11  -1 178.560 5.43573   9
  -1 -11  -1 181.264 5.40877  14
   1  11   1 172.390 3.39418   2
   1  11   1 174.576 4.24166   5
   1  11   1 150.617 3.75680  20
   1  11   1 172.336 5.58208  13
   1  11   1 178.348 5.81411   7
   1  11   1 176.186 5.89389  12
   1  11   1 167.664 3.45109  15
   1  11   1 170.727 4.50496  16
  -2 -11  -1 92.9603 2.69117   4
  -2 -11  -1 91.3535 3.69117  14
  -2 -11  -1 85.3001 3.32949  11
  -2 -11  -1 94.9117 3.75639  17
  -2 -11  -1 91.3969 3.59651  19
  -2 -11  -1 89.6655 3.62384   9
  -2 -11  -1 88.1691 3.20887   8
  -2 -11  -1 92.8288 3.44911   3
  -2 -11  -1 91.8453 2.44324  20
   2  11   1 89.0920 3.48805  16
   2  11   1 90.1571 3.96402   7
   2  11   1 92.5371 3.67359  13
   2  11   1 89.7738 3.24343  10
   2  11   1 88.5761 2.06231   2
   2  11   1 88.5959 1.99128   2
   2  11   1 85.4682 2.33671  20
   2  11   1 90.0500 2.85040   5
   2  11   1 94.0513 3.82326  12
  -3 -11  -1 6.45804 1.24168  19
  -3 -11  -1 7.50843 1.21625   3
  -3 -11  -1 9.26102 1.37522  11
  -3 -11  -1 5.66509 1.17182  14
  -3 -11  -1 6.52593 0.84722  20
  -3 -11  -1 8.67692 1.23351   8
  -3 -11  -1 7.27509 0.93997   4
  -3 -11  -1 8.45118 1.35270   9
  -3 -11  -1 9.84484 1.46428  17
   3  11   1 5.99237 0.79254   6
   3  11   1 6.84114 1.31978  16
   3  11   1 5.50300 1.27859  12
   3  11   1 7.07207 1.41411   7
   3  11   1 8.23721 1.15384  13
   3  11   1 7.79832 1.00340   5
   3  11   1 7.49900 0.74132   2
   3  11   1 8.89621 0.66834   2
   3  11   1 6.87303 0.92202  10
  -4 -11  -1 137.698 4.32796   3
  -4 -11  -1 138.502 4.68330  11
  -4 -11  -1 130.816 4.80936  14
  -4 -11  -1 135.334 4.46245   8
  -4 -11  -1 143.894 4.38384  17
   4  11   1 132.958 3.68459  13
   4  11   1 128.309 3.49164   2
   4  11   1 125.288 3.61905   6
   4  11   1 132.533 3.12790  10
   4  11   1 135.848 2.84851  18
   4  11   1 135.828 2.99959  18
   4  11   1 130.314 5.20640  12
   4  11   1 133.013 4.88924   7
  -5 -11  -1 37.2430 2.02858  20
  -5 -11  -1 38.9172 2.42207   8
  -5 -11  -1 39.9887 2.49489  11
  -5 -11  -1 39.9606 2.66497  14
  -5 -11  -1 39.7057 2.26904   3
   5  11   1 41.2859 1.89737  18
   5  11   1 36.9399 2.95074  12
   5  11   1 40.7153 2.34026  18
   5  11   1 42.2642 2.78597   7
   5  11   1 42.1924 2.04416   2
  -6 -11  -1 7.43917 1.47749   8
  -6 -11  -1 6.77208 1.45923  14
  -6 -11  -1 6.23316 1.14179  20
  -6 -11  -1 9.43309 1.60439  11
  -6 -11  -1 9.27428 1.42399   3
   6  11   1 8.79560 1.26086  18
   6  11   1 6.33987 1.08588   2
   6  11   1 7.73556 1.53440   7
   6  11   1 8.39376 1.89841  12
   6  11   1 7.23145 0.93027  21
   6  11   1 6.73660 1.17621  18
  -7 -11  -1 10.6575 1.81512  11
  -7 -11  -1 10.4460 1.76105   8
  -7 -11  -1 8.19791 1.61828   3
  -7 -11  -1 11.7111 1.69300  20
   7  11   1 16.7398 2.49798  12
   7  11   1 11.3642 1.82325   7
   7  11   1 11.4227 1.70701   2
   7  11   1 7.69058 1.21163  21
   7  11   1 8.06698 1.50631  18
  -8 -11  -1 11.3150 1.71539  20
  -8 -11  -1 12.6225 1.91119  11
  -8 -11  -1 12.7348 1.79931   3
  -8 -11  -1 10.5769 1.90932   8
   8  11   1 11.6763 1.91591  18
   8  11   1 13.8485 2.53996  12
   8  11   1 14.2615 1.74437  21
   8  11   1 13.7355 2.05055   7
   8  11   1 11.5330 1.89390   2
   4 -12  -1 32.1838 2.68016  19
   4 -12  -1 31.2747 3.08605   6
   4 -12  -1 35.0170 2.39275  14
   4 -12  -1 28.1931 2.63758   9
  -4  12   1 36.3905 3.56144  10
  -4  12   1 34.7853 3.57459  13
  -4  12   1 32.6138 1.95056  21
  -4  12   1 32.9908 2.27182   2
  -4  12   1 32.7961 2.52081  18
  -4  12   1 34.8755 2.35560   5
   3 -12  -1 22.8433 2.24873  19
   3 -12  -1 21.3841 2.55929   6
   3 -12  -1 22.4835 2.32540   9
   3 -12  -1 26.2299 1.77313   4
   3 -12  -1 25.3047 2.01525  14
  -3  12   1 23.7213 1.90862  18
  -3  12   1 23.0607 1.41790  21
  -3  12   1 26.0973 1.90350   5
  -3  12   1 23.2580 1.76433   2
  -3  12   1 24.9989 2.75861  10
  -3  12   1 25.7757 3.25803  13
   2 -12  -1 8.54274 1.57511  19
   2 -12  -1 6.14665 0.93940   4
   2 -12  -1 4.71456 1.46054  17
   2 -12  -1 8.05517 1.01688  11
  -2  12   1 5.97565 0.98450  18
  -2  12   1 6.59049 1.02498   2
  -2  12   1 4.56551 0.99957  18
  -2  12   1 4.04744 1.45035   7
  -2  12   1 5.25842 1.58762  10
  -2  12   1 5.91471 1.06547   5
  -2  12   1 3.15899 1.48676  13
   1 -12  -1 61.7003 3.09469  14
   1 -12  -1 63.7119 3.37223   9
   1 -12  -1 62.3105 3.17521  19
   1 -12  -1 68.3590 3.67189  17
   1 -12  -1 57.8302 2.08614   4
   1 -12  -1 62.1635 3.18731   6
   1 -12  -1 63.9157 2.54639  11
  -1  12   1 60.4351 2.24527   2
  -1  12   1 61.5787 1.77754  18
  -1  12   1 65.5442 3.70746  10
  -1  12   1 64.8888 1.84990  18
  -1  12   1 60.1641 3.82779  13
  -1  12   1 61.8923 2.36120  12
  -1  12   1 66.5891 3.78135   7
  -1  12   1 66.4909 2.83727   5
   0 -12  -1 57.2187 2.57987  11
   0 -12  -1 54.9866 2.93209  14
   0 -12  -1 56.1738 2.98896  19
   0 -12  -1 59.3758 2.63685   8
   0 -12  -1 56.6843 1.95083   4
   0 -12  -1 59.0303 3.13841   9
   0 -12  -1 58.7425 3.35613  17
   0 -12  -1 55.6392 2.74475   6
   0  12   1 58.0365 3.19397  10
   0  12   1 51.8998 2.15894   5
   0  12   1 51.3544 1.82150  16
   0  12   1 54.3814 1.82521   2
   0  12   1 51.4439 3.31519  13
   0  12   1 52.2885 3.41268   7
   0  12   1 56.3129 2.58857  12
  -1 -12  -1 7.22127 1.31884  19
  -1 -12  -1 7.78816 1.27487  11
  -1 -12  -1 6.15878 1.07396   6
  -1 -12  -1 5.14046 1.24698   9
  -1 -12  -1 7.09452 1.33914   3
  -1 -12  -1 5.80960 0.76703   4
  -1 -12  -1 5.97950 1.08537   8
   1  12   1 5.64800 1.20894  10
   1  12   1 5.93318 0.95151  16
   1  12   1 8.37980 0.64778   2
   1  12   1 6.47682 0.92281   5
   1  12   1 6.36924 1.37757  13
   1  12   1 6.13337 1.19453  12
   1  12   1 7.72951 1.55992   7
  -2 -12  -1 36.0864 2.27504   3
  -2 -12  -1 34.8889 2.44350  14
  -2 -12  -1 40.3974 2.31052  11
  -2 -12  -1 35.5319 1.59514   4
  -2 -12  -1 33.0343 2.31015  19
  -2 -12  -1 34.9406 2.12917   8
  -2 -12  -1 35.3993 2.46869  17
   2  12   1 37.1874 2.43965  13
   2  12   1 38.8629 2.49881  12
   2  12   1 40.5246 1.87070   5
   2  12   1 36.3711 1.19042   2
   2  12   1 32.2062 2.05179  10
   2  12   1 34.7810 2.17220  16
   2  12   1 36.7187 2.66846   7
  -3 -12  -1 18.8926 1.85960   9
  -3 -12  -1 20.6616 1.25691  20
  -3 -12  -1 24.2370 1.41045   4
  -3 -12  -1 25.9397 2.11330  19
  -3 -12  -1 21.5550 1.99027  14
  -3 -12  -1 18.1075 1.68682   8
  -3 -12  -1 23.9056 1.95940  11
  -3 -12  -1 20.3922 1.77142   3
  -3 -12  -1 21.7604 1.91233  17
   3  12   1 22.0265 1.48516  10
   3  12   1 22.9388 2.15431   7
   3  12   1 23.7746 1.14331   2
   3  12   1 24.0884 2.24646  12
   3  12   1 21.9099 1.91789  16
   3  12   1 26.1536 1.62441   5
  -4 -12  -1 24.9390 2.10190  19
  -4 -12  -1 24.7133 2.15307  14
  -4 -12  -1 23.8073 1.88391   3
  -4 -12  -1 27.7570 1.99395  17
  -4 -12  -1 20.0304 1.56427  20
  -4 -12  -1 21.3486 1.85847   8
  -4 -12  -1 25.4721 2.05349  11
   4  12   1 25.4250 1.68516   5
   4  12   1 24.1648 1.35246   2
   4  12   1 26.9396 2.36494  16
   4  12   1 26.5833 2.33404   7
   4  12   1 26.5440 2.61889  12
   4  12   1 21.4137 1.50122  13
  -5 -12  -1 17.4813 1.94530  14
  -5 -12  -1 17.3963 1.53327  20
  -5 -12  -1 15.9622 1.65194   3
  -5 -12  -1 17.0507 1.76698   8
  -5 -12  -1 17.1890 2.14918  11
   5  12   1 16.7953 1.02661  18
   5  12   1 18.8032 1.45154   2
   5  12   1 16.4315 2.06689   7
   5  12   1 16.7527 2.27183  16
   5  12   1 17.6422 1.07988  18
   5  12   1 15.1084 2.33446  12
  -6 -12  -1 11.1305 1.76206  11
  -6 -12  -1 15.5770 2.05061   8
  -6 -12  -1 12.6746 1.60031  20
  -6 -12  -1 11.8713 1.63252   3
   6  12   1 12.4622 1.35989  18
   6  12   1 13.0867 1.98907  18
   6  12   1 9.00105 1.96656  12
   6  12   1 11.0819 1.76314   7
  -7 -12  -1 1.24549 0.86078   8
  -7 -12  -1 4.25130 1.24903  11
  -7 -12  -1 1.58571 0.99986   3
  -7 -12  -1 3.31723 1.10533  20
   7  12   1 2.93534 1.01054   2
   7  12   1 5.20812 1.36391   7
   7  12   1 5.87859 1.09613  21
   7  12   1 4.97036 1.81728  12
   3 -13  -1 3.34747 1.28264  19
   3 -13  -1 3.03267 1.60045   6
   3 -13  -1 4.48002 1.24729  14
   3 -13  -1 3.62215 1.26648   9
  -3  13   1 4.57858 1.10692   5
  -3  13   1 7.43598 2.09497  13
  -3  13   1 4.90723 1.37423   2
  -3  13   1 5.15129 1.78248   7
  -3  13   1 1.72470 1.50228  10
   2 -13  -1 1.08130 0.79101  14
   2 -13  -1 -0.2715 0.87753  19
   2 -13  -1 2.27306 1.09197   9
   2 -13  -1 2.04752 0.79867  11
   2 -13  -1 3.37867 1.39442   6
  -2  13   1 1.17285 0.67431  18
  -2  13   1 1.43304 1.12486   7
  -2  13   1 3.42010 1.42972  10
  -2  13   1 1.83531 1.40992  13
  -2  13   1 0.95328 0.57516  18
  -2  13   1 2.72540 0.82775   5
   1 -13  -1 40.9724 2.77076  19
   1 -13  -1 39.2589 2.12753  11
   1 -13  -1 42.6294 2.67037  14
   1 -13  -1 39.8204 2.91104   9
   1 -13  -1 40.0244 2.78642   6
  -1  13   1 51.3459 3.43939  10
  -1  13   1 43.5556 3.33087   7
  -1  13   1 39.9502 3.32217  13
  -1  13   1 40.4178 2.07480   5
   0 -13  -1 17.2625 1.20916   4
   0 -13  -1 15.3893 2.22965  17
   0 -13  -1 19.5246 1.98383  19
   0 -13  -1 16.4815 1.79339   6
   0 -13  -1 15.4828 1.50626  11
   0 -13  -1 15.0506 1.99134   9
   0 -13  -1 16.2390 1.76811  14
   0  13   1 19.5557 2.12179  10
   0  13   1 17.0528 2.40698  13
   0  13   1 14.6587 2.15075   7
  -1 -13  -1 9.89115 1.65731   9
  -1 -13  -1 13.9728 1.79635  19
  -1 -13  -1 11.4549 1.68498  14
  -1 -13  -1 10.9198 2.26267  11
  -1 -13  -1 15.0917 2.07731  17
  -1 -13  -1 12.7154 1.56137   8
  -1 -13  -1 11.0405 1.07010   4
  -1 -13  -1 17.3085 1.84279   3
   1  13   1 12.3113 1.87205  13
   1  13   1 13.0201 1.62551  12
   1  13   1 11.3790 2.57022   7
   1  13   1 15.5332 1.37256  16
   1  13   1 13.1972 1.20248   5
   1  13   1 15.9013 1.73987  10
  -2 -13  -1 20.9762 1.82871  11
  -2 -13  -1 22.0377 2.88582   8
  -2 -13  -1 17.2275 2.14796  17
  -2 -13  -1 21.2257 2.21422   3
  -2 -13  -1 20.2243 1.98346  14
  -2 -13  -1 19.7656 1.95876  19
  -2 -13  -1 15.9703 1.98009   9
  -2 -13  -1 19.6729 1.27918   4
   2  13   1 16.1588 1.58143  16
   2  13   1 21.3998 1.75704  10
   2  13   1 19.5470 2.19533   7
   2  13   1 18.0711 2.08204  12
   2  13   1 17.0929 1.90192  13
   2  13   1 20.3462 1.39243   5
  -3 -13  -1 23.5153 2.16805  14
  -3 -13  -1 17.7407 1.28251  20
  -3 -13  -1 20.3884 1.85950   3
  -3 -13  -1 19.4616 1.87312  11
  -3 -13  -1 23.2599 1.92516   8
  -3 -13  -1 20.0276 2.04067  19
  -3 -13  -1 18.0937 1.87623   9
   3  13   1 20.9551 2.21323   7
   3  13   1 15.2963 1.67887  13
   3  13   1 20.1902 2.24223  12
   3  13   1 19.1806 1.93431  16
   3  13   1 18.8211 1.47793  10
  -4 -13  -1 6.09463 1.39874   8
  -4 -13  -1 7.29879 1.45868  11
  -4 -13  -1 6.14179 1.46587  14
  -4 -13  -1 5.99797 1.40240  19
  -4 -13  -1 5.17756 1.19461   3
  -4 -13  -1 5.07767 0.92989  20
   4  13   1 4.38907 1.23986  12
   4  13   1 4.23391 0.91240  13
   4  13   1 3.99754 1.31412   7
   4  13   1 5.75787 0.93946   5
   4  13   1 7.25938 1.95958  16
  -5 -13  -1 8.28919 1.21125  20
  -5 -13  -1 8.89747 1.61114  11
  -5 -13  -1 8.39223 1.70743  14
  -5 -13  -1 8.44930 1.61297   8
   5  13   1 13.4529 2.06886  16
   5  13   1 5.57207 1.68370  12
   5  13   1 10.3001 1.75496   7
   5  13   1 10.4099 1.44346   5
  -6 -13  -1 1.47638 0.99581   3
  -6 -13  -1 1.81511 1.09959  14
  -6 -13  -1 3.96418 1.27724   8
  -6 -13  -1 3.09034 1.21106  11
   6  13   1 2.76622 0.62564  18
   6  13   1 0.90307 1.40178  12
   6  13   1 1.22215 1.30094   7
   6  13   1 3.69571 1.47153  16
   6  13   1 1.92408 0.56240  18
   2 -14  -1 29.1062 2.91159   6
   2 -14  -1 28.4078 2.64644  19
   2 -14  -1 33.4105 2.88362   9
   2 -14  -1 29.9340 2.52176  14
  -2  14   1 35.5025 3.31885  10
  -2  14   1 35.3763 3.38223  13
   1 -14  -1 27.6438 2.56865   6
   1 -14  -1 27.3877 2.04400  11
   1 -14  -1 28.4177 4.20951  19
   1 -14  -1 23.9873 2.43437   9
   1 -14  -1 31.2737 2.49151  14
  -1  14   1 32.3630 3.24626  13
  -1  14   1 27.3250 3.10819   7
  -1  14   1 30.1894 2.87388  10
   0 -14  -1 1.43264 1.13487  17
   0 -14  -1 1.08471 0.96818   9
   0 -14  -1 0.82022 0.71924  11
   0 -14  -1 -0.3234 0.95876   6
   0 -14  -1 1.23853 0.96398  14
   0 -14  -1 1.47135 0.87805  19
   0  14   1 0.43566 1.27230   7
   0  14   1 1.54673 1.24131  13
   0  14   1 0.71698 1.17452  10
  -1 -14  -1 27.4272 2.61908  17
  -1 -14  -1 22.3338 1.96784  11
  -1 -14  -1 22.0029 1.92991   8
  -1 -14  -1 28.1697 2.49157   9
  -1 -14  -1 27.3431 2.37670  14
  -1 -14  -1 24.4549 2.25729  19
   1  14   1 23.4277 2.01813  12
   1  14   1 22.2451 2.46438   7
   1  14   1 18.4088 2.41059  13
   1  14   1 20.8609 2.11040  10
  -2 -14  -1 32.9398 2.62272  14
  -2 -14  -1 35.2879 2.78863  17
  -2 -14  -1 34.3122 2.38219  11
  -2 -14  -1 33.0667 2.32938   8
  -2 -14  -1 38.6372 2.76119  19
  -2 -14  -1 31.8131 2.59070   9
  -2 -14  -1 32.5910 2.52522   3
   2  14   1 35.6768 2.90394   7
   2  14   1 33.1034 2.19301  16
   2  14   1 32.5756 2.58932  13
   2  14   1 35.9693 2.34242  10
   2  14   1 36.8702 2.64576  12
  -3 -14  -1 3.73478 1.34043  17
  -3 -14  -1 3.37423 1.22217   3
  -3 -14  -1 3.60322 1.21690  11
  -3 -14  -1 1.74849 1.03269  19
  -3 -14  -1 3.74999 1.09123   8
  -3 -14  -1 4.58461 1.37685  14
  -3 -14  -1 1.80149 1.09889   9
   3  14   1 3.68482 1.20817  16
   3  14   1 2.06701 1.11784  12
   3  14   1 4.23239 1.31812   7
   3  14   1 2.93226 1.11696  13
  -4 -14  -1 1.95455 0.92160   8
  -4 -14  -1 4.49582 1.23037   3
  -4 -14  -1 3.69280 1.13776  11
  -4 -14  -1 5.10992 1.37420  19
  -4 -14  -1 2.23161 1.47850  14
   4  14   1 1.97082 1.23823   7
   4  14   1 2.77173 1.39525  12
   4  14   1 2.80585 1.28237  16
  -5 -14  -1 26.4004 2.35011   8
  -5 -14  -1 29.8384 2.39600   3
  -5 -14  -1 29.9400 2.51321  11
  -5 -14  -1 29.0965 2.71168  14
   5  14   1 20.8761 2.80385  12
   5  14   1 30.0223 2.70474   7
   5  14   1 32.7674 2.96198  16
  -1 -15  -1 11.5410 2.06038   9
  -1 -15  -1 15.8481 2.16825  19
  -1 -15  -1 12.1222 1.90426  11
  -1 -15  -1 16.8785 2.02457   8
   1  15   1 14.2291 2.34266   7
   1  15   1 13.1534 2.10419  13
  -2 -15  -1 22.5362 3.37298  14
  -2 -15  -1 23.4937 2.25211  11
  -2 -15  -1 25.8548 2.26576   8
  -2 -15  -1 19.6103 2.56500   9
  -2 -15  -1 27.1913 2.48907  19
  -2 -15  -1 24.0319 2.44733   3
   2  15   1 27.2853 2.72973   7
   2  15   1 24.4739 2.44662  12
   2  15   1 29.3732 2.61983  13
  -3 -15  -1 46.1474 2.89730   8
  -3 -15  -1 50.2151 3.22523   3
  -3 -15  -1 42.0189 3.70683  11
  -3 -15  -1 41.0913 3.10142  19
  -3 -15  -1 46.6340 3.30793  14
   3  15   1 43.5314 3.41416   7
   3  15   1 42.8678 3.13655  12
   3  15   1 44.2891 3.04182  16
   4  13  -2 8.57392 1.78549  12
   4  13  -2 11.7710 1.59617   5
   4  13  -2 8.98648 1.75286  16
  -4 -13   2 15.1579 2.18571   3
  -4 -13   2 9.88470 1.78649  11
  -4 -13   2 9.80770 1.94858  14
  -4 -13   2 10.6429 1.56264  20
  -4 -13   2 10.8656 1.81329  17
  -4 -13   2 9.39869 1.91684   8
   3  13  -2 0.05011 0.98816   7
   3  13  -2 0.81075 1.11990  12
   3  13  -2 1.88562 1.22706  16
   3  13  -2 -0.3703 0.86497  10
  -3 -13   2 1.43033 1.05752   9
  -3 -13   2 -0.1434 0.86084   8
  -3 -13   2 0.13806 0.85810  19
  -3 -13   2 -0.0134 0.97167   3
  -3 -13   2 0.03439 0.82236  14
  -3 -13   2 -0.0097 0.76319  11
  -3 -13   2 0.58578 0.94824  20
  -3 -13   2 0.75402 1.03425  17
   2  13  -2 36.3312 2.71953  13
   2  13  -2 39.2568 2.68045  16
   2  13  -2 39.8248 2.72343   7
   2  13  -2 43.1447 2.58611   5
   2  13  -2 39.9455 2.77253  10
   2  13  -2 38.2425 2.57423  12
  -2 -13   2 39.8879 2.69921   8
  -2 -13   2 38.8428 2.95057  17
  -2 -13   2 40.0019 2.66992  11
  -2 -13   2 36.9857 2.83846   9
  -2 -13   2 40.0869 2.75311  19
  -2 -13   2 41.2676 2.88959  14
  -2 -13   2 38.6498 2.92190   3
   1  13  -2 25.6943 1.93997  16
   1  13  -2 31.6835 2.56937  13
   1  13  -2 29.4094 2.30694  12
   1  13  -2 27.7297 2.18769   5
   1  13  -2 25.1685 2.51339   7
   1  13  -2 30.6358 2.67684  10
  -1 -13   2 30.3740 2.70140   3
  -1 -13   2 29.9000 2.26051  11
  -1 -13   2 24.8926 2.69091  17
  -1 -13   2 28.2315 2.33801   8
  -1 -13   2 31.0020 2.53482  14
  -1 -13   2 29.0213 2.45088   9
   0  13  -2 2.83739 1.36588   7
   0  13  -2 4.82603 1.54171  10
   0  13  -2 4.64106 1.51702   5
   0 -13   2 0.04595 0.92101  19
   0 -13   2 4.30679 1.26157  14
   0 -13   2 2.84450 1.32163   3
   0 -13   2 1.56027 0.95578  11
   0 -13   2 1.12846 1.11235   9
  -1  13  -2 19.3023 2.46127   7
  -1  13  -2 20.1838 1.92895   5
  -1  13  -2 17.1370 2.56030  13
  -1  13  -2 16.7208 2.49408  10
   1 -13   2 25.1311 3.42122   6
   1 -13   2 17.7670 2.40697   9
   1 -13   2 24.6345 2.18614  14
   1 -13   2 25.3188 2.69632  17
   6  12  -2 56.2157 3.96602  12
   6  12  -2 51.2701 3.96407  16
  -6 -12   2 59.3023 3.50038   3
  -6 -12   2 50.2716 3.36614   8
  -6 -12   2 54.2022 3.08782  20
  -6 -12   2 53.2352 3.35528  11
   5  12  -2 45.7672 2.84655   5
   5  12  -2 36.5805 3.07861  12
   5  12  -2 37.9934 3.41642  16
  -5 -12   2 45.3663 2.77313  17
  -5 -12   2 41.8441 2.52371  20
  -5 -12   2 45.9984 3.08607  11
  -5 -12   2 33.9724 2.69990   3
   4  12  -2 -0.2141 1.10319  10
   4  12  -2 -0.0992 0.75835   7
   4  12  -2 0.14788 1.10441  12
   4  12  -2 1.85536 1.21338  16
  -4 -12   2 0.52738 0.95557  17
  -4 -12   2 0.61156 0.70818  20
  -4 -12   2 0.12707 0.76960  11
  -4 -12   2 0.05083 0.94504   3
  -4 -12   2 -0.6486 0.69180   8
  -4 -12   2 0.97495 0.88547  14
   3  12  -2 12.6539 1.61048   5
   3  12  -2 16.1295 3.25862  12
   3  12  -2 15.8647 1.65915  10
   3  12  -2 15.5016 1.79716   7
[truncated: 3,104,477 more chars]
